# Supplementary material for: Cellular taxonomy of Hic1+ mesenchymal progenitor derivatives in the limb: from embryo to adult
Source: Nat Commun. 2022 Aug 25;13:4989. doi: 10.1038/s41467-022-32695-1 (PMC9411605; doi:10.1038/s41467-022-32695-1)
Supplement: Supplementary file 3 — Supplementary Data 1 [file 41467_2022_32695_MOESM3_ESM.xlsx]

## Sheet: Sheet1
scRNA-seq
Sample name	sc38__E11-5_Tomato_forelimbs	SC38__E12-5_Tomato_forelimbs	sc38__E13-5_Tomato_forelimbs	sc38__RNA_MA20190518_E14-5forelimb	sc38__E16-5-ForelimbTom
Transcriptome	cellranger_mouse_genome_pluscretomssm2gfp201	cellranger_mouse_genome_pluscretomssm2gfp201	cellranger_mouse_genome_pluscretomssm2gfp201	cellranger_mouse_genome_pluscretomssm2gfp201	cellranger_mouse_genome_pluscretomssm2gfp201
Chemistry	Single Cell 3' v2	Single Cell 3' v2	Single Cell 3' v2	Single Cell 3' v3	Single Cell 3' v3
Cell Ranger Version	3.0.2	3.0.2	3.0.2	3.0.2	3.0.2
Estimated Number of Cells	4264	4987	6896	9189	11716
Mean Reads per Cell	57227	83485	43591	68215	91121
Median Genes per Cell	2995	3158	2597	3774	4045
Number of Reads	244019383	416343478	300609474	626829600	1067582951
Valid Barcodes	0.958	0.958	0.962	0.962	0.958
Reads Mapped Confidently to Transcriptome	0.538	0.545	0.528	0.575	0.642
Reads Mapped Confidently to Exonic Regions	0.572	0.575	0.563	0.599	0.674
Reads Mapped Confidently to Intronic Regions	0.183	0.185	0.195	0.176	0.159
Reads Mapped Confidently to Intergenic Regions	0.041	0.041	0.057	0.061	0.044
Reads Mapped Antisense to Gene	0.024	0.019	0.023	0.013	0.019
Sequencing Saturation	0.677	0.756	0.646	0.576	0.622
Q30 Bases in Barcode	0.973	0.943	0.973	0.924	0.95
Q30 Bases in RNA Read	0.87	0.837	0.881	0.846	0.883
Q30 Bases in Sample Index
Q30 Bases in UMI	0.969	0.928	0.97	0.909	0.939
Fraction Reads in Cells	0.876	0.932	0.918	0.943	0.962
Total Genes Detected	18701	19055	20120	21267	22123
Median UMI Counts per Cell	7460	8480	6421	13747	17939
scATAC-seq
Sample name	scA1__E12-5_forelimb_tomato	LD131427	scA1__ATAC-E16-5-ForelimbTom
Chemistry
Assembly	mm10	mm10	mm10
Annotation	gencode.vM17.basic	gencode.vM17.basic	gencode.vM17.basic
Estimated number of cells	8294	20023	14048
Median fragments per cell	4792	7901	20452
Fraction of fragments overlapping any targeted region	0.664	0.755	0.736
Fraction of transposition events in peaks in cell barcodes	0.545	0.531	0.65
Total number of read pairs	163485672	297809468	592779611
Percent duplicates	0.297	20.5	0.266
Sequencing saturation	0.542	27.5
Estimated bulk library complexity	152248219	750577355
Fraction of read pairs with a valid barcode	0.957	0.979	0.951
Q30 bases in Read 1	0.881	0.942	0.855
Q30 bases in Read 2	0.86	0.939	0.831
Q30 bases in Barcode	0.854	0.895	0.825
Q30 bases in Sample Index	0.878	0.909	0.898
Fragments in nucleosome-free regions	0.751	0.54	0.586
Fragments flanking a single nucleosome	0.235	0.354	0.381
Enrichment score of transcription start sites	9.06	9.55	7.7
Fraction of fragments overlapping TSS	0.288	0.353	0.297
Fraction of fragments overlapping called peaks	0.591	0.568	0.671
Fraction of fragments overlapping any targeted region	0.664	0.755	0.736
Fraction of total read pairs mapped confidently to genome (>30 mapq)	0.835	0.914	0.858
Fraction of total read pairs that are unmapped and in cell barcodes	0.016	0.006	0.023
Fraction of total read pairs in mitochondria and in cell barcodes	0.002	0.002	0.003
