# Supplementary material for: Cellular taxonomy of Hic1+ mesenchymal progenitor derivatives in the limb: from embryo to adult
Source: Nat Commun. 2022 Aug 25;13:4989. doi: 10.1038/s41467-022-32695-1 (PMC9411605; doi:10.1038/s41467-022-32695-1)
Supplement: Supplementary file 4 — Supplementary Data 2 [file 41467_2022_32695_MOESM4_ESM.xlsx]

## Sheet: Chondrocytes
	AUCPR	AUCPR.ratio	exp.fc	posFrac_6	posFrac_rest	nTrans_6	nTrans_rest
Col2a1	0.973	13.1331	6.25368	1	0.205	7.907	2.047
Col9a1	0.97	13.0926	6.32064	1	0.097	5.787	0.747
Col9a3	0.97	13.0926	6.25109	1	0.166	6.857	1.327
Col9a2	0.97	13.0926	5.6667	1	0.264	5.685	0.995
Hapln1	0.961	12.9712	6.36114	0.997	0.057	4.322	0.3
Lect1	0.955	12.8902	6.25235	0.995	0.074	4.864	0.453
Col11a1	0.949	12.8092	4.83657	1	0.444	6.376	1.953
Col11a2	0.939	12.6742	6.06456	0.992	0.072	4.379	0.374
Matn1	0.937	12.6472	7.52838	0.973	0.057	6.547	0.586
Acan	0.917	12.3773	5.84092	0.987	0.066	3.971	0.329
Lgals3	0.874	11.7969	5.87413	0.953	0.068	3.295	0.202
Susd5	0.866	11.6889	6.14376	0.892	0.032	2.301	0.078
Matn3	0.861	11.6214	7.02537	0.847	0.018	2.622	0.056
Mia	0.852	11.4999	5.96618	0.916	0.031	2.381	0.094
3110079O15Rik	0.847	11.4324	7.47996	0.821	0.014	3.673	0.092
Comp	0.847	11.4324	5.65263	0.998	0.053	4.369	0.476
Matn4	0.826	11.149	5.31662	0.995	0.078	4.264	0.543
Chad	0.826	11.149	6.63569	0.814	0.016	2.003	0.043
Epyc	0.814	10.987	6.53592	0.819	0.044	4.141	0.238
Scrg1	0.81	10.933	6.2098	0.813	0.026	2.323	0.076
Foxa3	0.794	10.7171	6.61681	0.735	0.013	1.513	0.027
Fam101a	0.787	10.6226	5.41047	0.853	0.052	2.117	0.109
Ncmap	0.785	10.5956	5.90789	0.814	0.024	1.699	0.053
Papss2	0.745	10.0557	4.88918	0.793	0.084	1.999	0.139
Sorbs2	0.736	9.93422	6.13495	0.674	0.016	1.42	0.034
Sox9	0.726	9.79924	4.18008	0.973	0.212	3.508	0.653
Chadl	0.726	9.79924	4.61518	0.817	0.094	2.03	0.171
Wwp2	0.725	9.78574	4.99924	0.758	0.058	1.689	0.097
Col27a1	0.712	9.61027	3.1106	0.919	0.404	2.799	0.757
Cytl1	0.709	9.56978	5.51423	0.827	0.035	3.631	0.321
Scin	0.705	9.51579	7.25929	0.486	0.005	0.889	0.008
Frzb	0.692	9.34032	5.01607	0.751	0.049	1.753	0.102
Fzd9	0.688	9.28633	5.04287	0.838	0.035	1.939	0.119
Edil3	0.673	9.08387	4.7855	0.754	0.05	1.545	0.097
Fgfr3	0.668	9.01638	5.42643	0.637	0.026	1.259	0.046
Sox5	0.666	8.98939	4.89425	0.772	0.04	1.638	0.099
Mfi2	0.663	8.94889	6.71892	0.441	0.006	0.853	0.011
Kctd4	0.64	8.63845	6.54313	0.417	0.007	0.831	0.012
Trpv4	0.638	8.61145	5.99203	0.468	0.013	0.811	0.017
Kif21a	0.638	8.61145	4.80739	0.687	0.045	1.476	0.089
Rab11fip4	0.636	8.58446	5.91969	0.491	0.011	0.85	0.019
Chst11	0.633	8.54397	5.13835	0.58	0.031	1.181	0.051
Cmtm5	0.623	8.40899	6.11479	0.423	0.009	0.786	0.015
Ucma	0.621	8.382	6.00501	0.544	0.018	2.438	0.096
Wisp3	0.619	8.355	6.42969	0.384	0.008	0.731	0.011
S100b	0.607	8.19303	3.62889	0.809	0.15	1.822	0.269
S100a1	0.606	8.17953	4.12629	0.716	0.081	1.461	0.138
Ninj2	0.6	8.09855	7.0575	0.265	0.003	0.454	0.004
Proser2	0.597	8.05805	5.11927	0.559	0.024	1.105	0.047
Fam180a	0.595	8.03106	4.76046	0.714	0.034	1.855	0.133
Gale	0.593	8.00406	4.22454	0.667	0.069	1.311	0.11
Fbln7	0.585	7.89608	4.29792	0.722	0.066	1.558	0.136
Fgfrl1	0.571	7.70712	3.80958	0.754	0.099	1.467	0.171
Slc26a2	0.561	7.57214	3.95034	0.64	0.091	1.391	0.144
Sdc4	0.559	7.54515	2.98948	0.914	0.278	2.304	0.581
Serpina3n	0.55	7.42367	7.77164	0.15	0.002	0.382	0.002
Higd1a	0.542	7.31569	2.1174	0.935	0.678	3.058	1.427
Gal3st1	0.541	7.30219	6.09945	0.244	0.005	0.466	0.008
Pantr1	0.537	7.2482	4.80388	0.496	0.021	0.868	0.042
Fry	0.527	7.11322	4.63287	0.496	0.028	0.934	0.052
Tpd52l1	0.526	7.09973	3.43134	0.764	0.126	1.505	0.227
Sox6	0.521	7.03224	4.37471	0.593	0.035	1.106	0.078
Rlbp1	0.519	7.00524	6.53727	0.149	0.002	0.255	0.003
Cspg4	0.513	6.92426	3.07973	0.732	0.195	1.649	0.325
Plod2	0.508	6.85677	2.62082	0.856	0.357	2.217	0.672
Calml3	0.508	6.85677	6.09389	0.171	0.003	0.307	0.005
Slc1a1	0.505	6.81628	5.72075	0.208	0.006	0.371	0.008
Kazald1	0.504	6.80278	3.4557	0.777	0.128	1.704	0.27
Chac1	0.5	6.74879	4.78123	0.418	0.028	0.934	0.047
4930523C07Rik	0.499	6.73529	3.49478	0.74	0.127	1.673	0.256
Snx22	0.494	6.6678	5.52814	0.207	0.006	0.366	0.009
Xylt1	0.492	6.64081	4.1032	0.544	0.049	1.066	0.089
Trim47	0.485	6.54632	3.18953	0.829	0.176	1.865	0.367
Dhx58os	0.484	6.53283	6.11055	0.163	0.005	0.418	0.007
Csgalnact1	0.477	6.43834	3.76983	0.606	0.067	1.16	0.125
Msi2	0.477	6.43834	3.10238	0.729	0.155	1.502	0.279
Prelp	0.472	6.37086	3.35333	0.725	0.123	1.468	0.23
Extl1	0.472	6.37086	5.78873	0.124	0.003	0.206	0.004
Nog	0.471	6.35736	4.71095	0.402	0.037	1.25	0.074
Chil1	0.466	6.28987	5.50546	0.163	0.005	0.288	0.007
Eno1	0.462	6.23588	2.19809	0.858	0.401	1.943	0.696
Efcab1	0.455	6.1414	4.31438	0.386	0.026	0.654	0.041
Bag1	0.454	6.1279	1.42874	0.911	0.798	2.73	1.629
Cbr2	0.45	6.07391	5.23992	0.129	0.003	0.211	0.006
Fbxo2	0.445	6.00642	4.61599	0.278	0.013	0.532	0.026
Cryl1	0.445	6.00642	3.35477	0.606	0.1	1.127	0.158
Galnt18	0.444	5.99292	3.35897	0.625	0.102	1.231	0.178
Bnip3	0.444	5.99292	3.21488	0.633	0.126	1.326	0.217
Mgp	0.435	5.87145	2.60101	1	0.582	5.186	2.773
Cd9	0.433	5.84445	2.21167	0.984	0.604	3.5	1.69
Pxylp1	0.427	5.76347	3.77221	0.43	0.049	0.79	0.075
Pou3f3	0.424	5.72297	4.3982	0.27	0.013	0.499	0.028
Gdf5	0.424	5.72297	4.74826	0.247	0.013	0.933	0.048
Kcns1	0.422	5.69598	4.65346	0.129	0.005	0.211	0.009
Fxyd3	0.422	5.69598	4.87728	0.186	0.009	0.409	0.016
C1qtnf3	0.416	5.61499	3.23336	0.843	0.183	4.005	1.379
Aldoc	0.409	5.52051	4.74899	0.152	0.007	0.27	0.011
Fmod	0.408	5.50701	3.07079	0.945	0.168	2.829	0.788
Ninj1	0.408	5.50701	2.68215	0.74	0.205	1.53	0.372
Pdrg1	0.406	5.48002	2.11557	0.784	0.362	1.72	0.613
Tceal3	0.406	5.48002	3.79919	0.452	0.038	0.776	0.072
P4ha1	0.406	5.48002	1.61658	0.921	0.653	2.411	1.268
Six2	0.399	5.38553	3.83235	0.412	0.031	0.746	0.067
Ooep	0.397	5.35854	4.25468	0.223	0.012	0.386	0.023
1810058I24Rik	0.396	5.34504	1.38098	0.964	0.804	2.748	1.676
Stk26	0.395	5.33154	2.78909	0.784	0.182	1.633	0.383
Cpne8	0.395	5.33154	3.12039	0.648	0.105	1.206	0.202
C4b	0.386	5.21006	4.63806	0.178	0.012	0.449	0.021
Vill	0.385	5.19657	4.0999	0.263	0.019	0.431	0.029
Slc35d1	0.384	5.18307	3.03774	0.574	0.117	1.117	0.192
Dusp15	0.383	5.16957	4.57024	0.102	0.005	0.179	0.008
Ehd3	0.38	5.12908	4.43105	0.137	0.007	0.239	0.012
Mgat4a	0.379	5.11558	3.25788	0.491	0.076	0.922	0.129
Tspan4	0.376	5.07509	2.15666	0.792	0.35	1.775	0.626
St3gal6	0.376	5.07509	3.09909	0.519	0.094	0.965	0.152
C130050O18Rik	0.374	5.04809	4.12094	0.123	0.006	0.211	0.013
Fam89a	0.369	4.98061	4.54725	0.107	0.006	0.197	0.009
Btg1	0.368	4.96711	1.53204	0.981	0.81	3.212	1.948
Fkbp9	0.367	4.95361	1.15088	0.969	0.853	2.876	1.947
Crispld1	0.362	4.88612	2.4829	0.751	0.254	1.848	0.551
Pde4dip	0.362	4.88612	2.74465	0.58	0.141	1.099	0.227
Kcnq5	0.36	4.85913	4.20726	0.12	0.007	0.207	0.012
Scube3	0.359	4.84563	3.41674	0.407	0.051	0.707	0.083
Pdzrn4	0.354	4.77814	3.88845	0.179	0.011	0.308	0.023
Fam212b	0.35	4.72415	4.08121	0.136	0.009	0.235	0.015
A230065H16Rik	0.35	4.72415	3.35378	0.493	0.084	1.42	0.219
4430402I18Rik	0.348	4.69716	4.30885	0.121	0.008	0.221	0.012
Fam162a	0.347	4.68366	1.56813	0.827	0.588	2.12	1.09
Slc16a4	0.344	4.64317	3.61055	0.291	0.028	0.499	0.048
Mbnl1	0.343	4.62967	1.94614	0.709	0.352	1.571	0.596
Il17d	0.341	4.60267	2.26991	0.696	0.267	1.51	0.468
Bex2	0.34	4.58918	3.03477	0.553	0.109	1.347	0.249
Slc35g2	0.34	4.58918	4.04762	0.136	0.01	0.23	0.015
Cd82	0.336	4.53519	3.35634	0.357	0.046	0.629	0.075
Phyh	0.333	4.49469	2.48731	0.593	0.174	1.175	0.292
Rnf144b	0.33	4.4542	3.76002	0.126	0.009	0.203	0.016
Loxl3	0.329	4.4407	2.69116	0.546	0.129	1.016	0.212
Gpc6	0.329	4.4407	1.98292	0.848	0.387	1.882	0.748
Itga10	0.326	4.40021	3.66262	0.186	0.016	0.299	0.026
Mpzl2	0.326	4.40021	3.57051	0.247	0.024	0.443	0.043
Mthfd2	0.325	4.38671	1.99265	0.727	0.322	1.546	0.568
Tspan6	0.318	4.29223	1.62524	0.889	0.557	2.12	1.06
Pcolce2	0.318	4.29223	3.16932	0.488	0.074	1.386	0.238
Ldlrad3	0.313	4.22474	2.56759	0.549	0.136	0.976	0.218
Foxc1	0.311	4.19775	3.03133	0.472	0.062	0.889	0.143
Unc5c	0.31	4.18425	3.09949	0.393	0.058	0.686	0.099
Cpe	0.31	4.18425	1.70085	0.937	0.538	2.446	1.244
Sdk2	0.31	4.18425	2.60653	0.624	0.141	1.126	0.256
Sox8	0.305	4.11676	3.28416	0.297	0.038	0.535	0.065
Rcn2	0.304	4.10326	1.13265	0.916	0.785	2.396	1.558
A630033H20Rik	0.303	4.08977	3.65163	0.137	0.013	0.244	0.021
Usp29	0.301	4.06277	2.20728	0.622	0.222	1.263	0.382
Neat1	0.3	4.04927	2.3284	0.761	0.35	2.463	0.925
Otor	0.299	4.03578	3.48504	0.186	0.019	0.455	0.047
Tmed9	0.299	4.03578	0.803275	0.998	0.965	3.299	2.601
Vwc2	0.297	4.00878	3.08854	0.362	0.044	0.659	0.095
Ctdspl	0.294	3.96829	1.70039	0.855	0.45	1.789	0.812
Ctnnal1	0.291	3.92779	3.17176	0.275	0.04	0.481	0.062
Jph1	0.288	3.8873	3.03857	0.315	0.051	0.572	0.083
Fgfr2	0.287	3.8738	2.84299	0.449	0.07	0.778	0.137
Asns	0.286	3.86031	2.46999	0.504	0.139	0.979	0.233
Foxc2	0.286	3.86031	3.1743	0.145	0.015	0.266	0.032
2020-09-05	0.283	3.81981	3.52281	0.108	0.011	0.174	0.016
1500015O10Rik	0.282	3.80632	2.3142	0.926	0.275	3.648	1.731
Gng5	0.282	3.80632	0.848149	0.995	0.965	3.617	2.86
Msx1	0.282	3.80632	3.35007	0.118	0.012	0.21	0.022
Stk38l	0.279	3.76582	2.72309	0.428	0.083	0.751	0.142
Cthrc1	0.279	3.76582	1.70031	0.998	0.709	4.377	2.825
Fibin	0.276	3.72533	1.73924	0.992	0.623	3.777	2.265
Hip1r	0.273	3.68484	3.20064	0.158	0.018	0.239	0.028
Steap1	0.269	3.63085	3.11865	0.221	0.038	0.433	0.057
Pkm	0.269	3.63085	1.06063	0.937	0.843	2.759	1.913
Herpud1	0.268	3.61735	1.32969	0.877	0.663	2.304	1.36
Cda	0.267	3.60385	3.06892	0.12	0.013	0.19	0.024
Col15a1	0.266	3.59036	2.98393	0.279	0.04	0.627	0.096
Cd109	0.266	3.59036	2.24757	0.496	0.165	1.052	0.294
Synpo	0.266	3.59036	2.85565	0.302	0.051	0.52	0.084
Pdgfc	0.265	3.57686	2.88989	0.288	0.038	0.525	0.083
Lrp8	0.265	3.57686	3.21504	0.136	0.016	0.217	0.025
Zcchc5	0.264	3.56336	1.63151	0.763	0.431	1.859	0.886
Peg3	0.264	3.56336	1.01423	0.995	0.954	4.532	3.58
Clec11a	0.264	3.56336	2.87544	0.325	0.06	0.691	0.116
Ssr4	0.262	3.53637	0.815268	0.998	0.965	3.54	2.816
C530008M17Rik	0.26	3.50937	2.94424	0.241	0.035	0.408	0.06
Col16a1	0.259	3.49587	1.47851	0.89	0.584	2.241	1.225
Lrrc16a	0.258	3.48237	2.92813	0.236	0.041	0.416	0.062
Itpr2	0.257	3.46888	2.17482	0.478	0.17	0.99	0.285
Arhgef5	0.256	3.45538	3.01956	0.118	0.014	0.184	0.024
Creb3l2	0.252	3.40139	1.61183	0.717	0.366	1.417	0.629
Me1	0.251	3.38789	2.07722	0.575	0.193	1.047	0.325
Slc35e3	0.25	3.37439	2.92054	0.197	0.032	0.329	0.048
Lpcat2	0.25	3.37439	2.99192	0.136	0.018	0.223	0.03
Kcna6	0.249	3.3609	3.13082	0.116	0.016	0.19	0.023
Kctd14	0.249	3.3609	2.976	0.162	0.023	0.275	0.038
Tox	0.248	3.3474	2.56646	0.386	0.076	0.665	0.136
Enho	0.245	3.30691	1.87824	0.64	0.262	1.306	0.486
Hif1a	0.242	3.26641	1.34167	0.843	0.555	1.87	1.034
Lmcd1	0.241	3.25292	2.84781	0.213	0.04	0.469	0.075
Omd	0.24	3.23942	3.1302	0.157	0.026	0.402	0.052
Dhrs3	0.237	3.19893	2.44274	0.381	0.086	0.693	0.155
Adamts3	0.237	3.19893	2.70701	0.233	0.041	0.369	0.063
Dok1	0.235	3.17193	2.68273	0.236	0.045	0.42	0.074
Ypel2	0.234	3.15843	2.52843	0.326	0.067	0.602	0.124
Plcb1	0.233	3.14494	2.28557	0.43	0.122	0.822	0.211
Papss1	0.233	3.14494	1.10363	0.829	0.609	1.767	1.083
Arhgef19	0.233	3.14494	2.80234	0.145	0.022	0.222	0.034
Fam19a5	0.233	3.14494	2.45086	0.342	0.071	0.572	0.123
Syne4	0.232	3.13144	2.62783	0.239	0.041	0.421	0.077
Cnpy2	0.232	3.13144	0.905461	0.947	0.823	2.417	1.73
Kif26b	0.231	3.11794	2.7441	0.124	0.018	0.196	0.031
Zfp385b	0.23	3.10444	2.14343	0.447	0.141	0.839	0.237
Slc2a1	0.23	3.10444	1.8621	0.515	0.227	1.092	0.391
Prkcz	0.23	3.10444	2.77521	0.173	0.029	0.289	0.046
Tspan13	0.23	3.10444	2.84587	0.208	0.044	0.501	0.081
Trib3	0.229	3.09095	2.8728	0.124	0.02	0.213	0.031
Rab39b	0.229	3.09095	2.68133	0.192	0.032	0.305	0.052
Orai1	0.229	3.09095	2.28938	0.372	0.104	0.678	0.167
Pfkl	0.228	3.07745	1.86154	0.561	0.215	1.003	0.352
Ndufa4l2	0.227	3.06395	2.20471	0.511	0.251	1.994	0.72
Sorbs1	0.226	3.05045	2.80246	0.11	0.018	0.166	0.025
Klf15	0.225	3.03695	2.71354	0.134	0.021	0.227	0.037
Golph3	0.225	3.03695	1.49741	0.648	0.34	1.217	0.555
Slc16a3	0.223	3.00996	2.07167	0.462	0.155	0.929	0.281
Sgk3	0.222	2.99646	2.44388	0.307	0.066	0.513	0.109
Col25a1	0.222	2.99646	2.31182	0.422	0.096	0.827	0.209
Rap1gap	0.222	2.99646	2.72124	0.128	0.021	0.199	0.032
Cgref1	0.222	2.99646	2.3632	0.365	0.087	0.674	0.158
Ckap4	0.222	2.99646	0.791669	0.985	0.93	3.17	2.491
Bmp5	0.221	2.98296	2.44311	0.309	0.07	0.64	0.141
Slc27a6	0.221	2.98296	2.66992	0.149	0.026	0.243	0.041
Mtss1l	0.219	2.95597	2.1991	0.412	0.107	0.684	0.179
Pdia4	0.218	2.94247	1.39012	0.649	0.403	1.381	0.689
Tmem176a	0.218	2.94247	1.88845	0.704	0.236	1.372	0.515
Ikbip	0.218	2.94247	0.878929	0.919	0.796	2.273	1.625
Pla2g7	0.218	2.94247	2.58692	0.21	0.042	0.425	0.08
Usp51	0.217	2.92897	2.56877	0.173	0.032	0.269	0.049
Tsc22d1	0.217	2.92897	1.04587	0.921	0.817	2.686	1.861
Adgrg6	0.215	2.90198	2.66187	0.21	0.047	0.493	0.09
P3h4	0.215	2.90198	1.03204	0.903	0.711	2.171	1.44
2610035D17Rik	0.215	2.90198	2.63624	0.129	0.022	0.216	0.037
Slc35a2	0.214	2.88848	1.5364	0.606	0.297	1.101	0.48
Mbnl2	0.214	2.88848	1.01851	0.929	0.75	2.338	1.586
Ppp1r36	0.214	2.88848	2.65795	0.123	0.021	0.191	0.032
Efna1	0.213	2.87498	2.28259	0.331	0.085	0.627	0.153
Pacsin3	0.212	2.86149	1.96521	0.481	0.158	0.822	0.259
Mpped2	0.212	2.86149	1.97447	0.565	0.188	1.162	0.395
Tmc6	0.212	2.86149	2.68625	0.113	0.02	0.183	0.03
Wnk4	0.211	2.84799	2.64061	0.111	0.02	0.172	0.029
Slc35b2	0.21	2.83449	1.67688	0.544	0.243	0.984	0.385
Baiap2l1	0.209	2.82099	2.4453	0.231	0.049	0.412	0.085
P4ha2	0.209	2.82099	1.38782	0.847	0.553	2.283	1.309
Dek	0.209	2.82099	0.992489	0.932	0.775	2.474	1.718
Ldha	0.206	2.7805	0.731605	0.989	0.973	3.719	3.058
Gm10561	0.204	2.75351	2.50783	0.141	0.027	0.244	0.046
Mtap7d3	0.204	2.75351	2.20148	0.321	0.083	0.558	0.141
Tpi1	0.203	2.74001	0.78109	0.934	0.885	2.702	2.072
Nim1k	0.203	2.74001	2.38394	0.186	0.05	0.397	0.085
Erg	0.203	2.74001	2.44383	0.103	0.019	0.176	0.034
Bdh1	0.202	2.72651	2.41428	0.162	0.033	0.267	0.054
Optn	0.201	2.71301	2.48911	0.15	0.033	0.246	0.047
Snai2	0.201	2.71301	1.9537	0.462	0.161	0.925	0.301
Mdfi	0.201	2.71301	1.61875	0.544	0.243	1.025	0.419
Fam20b	0.2	2.69952	2.1291	0.313	0.09	0.505	0.132
Fam129b	0.2	2.69952	2.04087	0.37	0.109	0.602	0.171
Mrpl17	0.2	2.69952	1.23029	0.737	0.46	1.455	0.801
Yipf2	0.2	2.69952	2.47939	0.126	0.025	0.22	0.042
Itpr3	0.2	2.69952	2.3575	0.207	0.05	0.336	0.072
Cd24a	0.199	2.68602	1.5811	0.675	0.39	1.86	0.91
Kcnk1	0.199	2.68602	1.91039	0.493	0.164	0.917	0.306
Saysd1	0.199	2.68602	2.01442	0.375	0.109	0.62	0.18
Jak2	0.199	2.68602	2.09826	0.351	0.097	0.555	0.15
Sap30	0.198	2.67252	2.02423	0.438	0.124	0.807	0.244
Cth	0.196	2.64553	2.50596	0.103	0.021	0.173	0.032
Plpp2	0.196	2.64553	2.37379	0.17	0.036	0.287	0.06
Msmo1	0.196	2.64553	1.71407	0.538	0.257	1.352	0.559
Ugdh	0.195	2.63203	1.23789	0.89	0.581	2.239	1.366
Prkg2	0.195	2.63203	2.55355	0.118	0.025	0.21	0.038
Sned1	0.193	2.60503	2.17293	0.276	0.073	0.455	0.114
Dbi	0.193	2.60503	0.882604	0.932	0.873	3.011	2.272
Asb4	0.193	2.60503	1.85707	0.501	0.184	1.138	0.413
Atg16l2	0.192	2.59153	2.41842	0.116	0.025	0.202	0.04
Zfpm2	0.192	2.59153	2.37769	0.116	0.024	0.178	0.036
Atoh8	0.191	2.57804	2.26751	0.153	0.032	0.239	0.053
Stard4	0.191	2.57804	1.80668	0.389	0.149	0.695	0.235
Pop5	0.19	2.56454	1.63205	0.596	0.247	1.084	0.445
Dusp14	0.19	2.56454	2.19062	0.244	0.063	0.449	0.111
Pgam1	0.19	2.56454	0.689918	0.952	0.899	2.679	2.121
Trabd2b	0.189	2.55104	2.00878	0.344	0.101	0.621	0.181
Tmem165	0.189	2.55104	0.803586	0.947	0.823	2.376	1.766
Prorsd1	0.189	2.55104	1.8433	0.423	0.15	0.745	0.249
Cope	0.188	2.53754	0.803677	0.926	0.823	2.313	1.711
Colgalt2	0.187	2.52405	2.15794	0.234	0.059	0.368	0.091
Yipf4	0.187	2.52405	0.984015	0.827	0.613	1.694	1.091
Inadl	0.186	2.51055	2.30767	0.102	0.022	0.161	0.034
Ost4	0.185	2.49705	0.816331	0.842	0.72	1.938	1.383
D630045J12Rik	0.185	2.49705	2.28401	0.152	0.035	0.267	0.059
Aldh1l2	0.185	2.49705	2.07971	0.258	0.075	0.454	0.121
Meg3	0.185	2.49705	0.723171	0.99	0.991	6.149	5.439
Pam	0.184	2.48355	1.29618	0.84	0.486	1.823	1.024
Fndc3b	0.184	2.48355	1.08255	0.746	0.522	1.631	0.993
Lmo7	0.184	2.48355	2.13119	0.204	0.049	0.398	0.101
P4hb	0.184	2.48355	0.621669	0.966	0.914	2.854	2.336
Vkorc1	0.183	2.47006	0.83612	0.932	0.831	2.545	1.891
Hmgcr	0.183	2.47006	1.24958	0.638	0.414	1.413	0.765
Tfeb	0.183	2.47006	2.24237	0.128	0.03	0.21	0.047
Wscd2	0.182	2.45656	2.14863	0.162	0.037	0.245	0.059
Rtkn	0.182	2.45656	1.88927	0.365	0.112	0.611	0.192
H19	0.182	2.45656	0.841052	0.997	0.942	4.777	3.977
Acsl1	0.182	2.45656	2.17507	0.168	0.043	0.261	0.062
Irs1	0.181	2.44306	1.74841	0.38	0.149	0.673	0.235
Hspg2	0.181	2.44306	1.0466	0.759	0.545	1.6	0.988
Ltv1	0.181	2.44306	1.55933	0.523	0.229	0.921	0.382
Cisd1	0.181	2.44306	1.56271	0.483	0.216	0.861	0.352
Lss	0.181	2.44306	2.20855	0.126	0.029	0.193	0.044
Acsf2	0.181	2.44306	2.18653	0.145	0.037	0.243	0.057
Lman1	0.181	2.44306	0.604361	0.963	0.91	2.724	2.229
Arhgef1	0.179	2.41607	1.42206	0.557	0.288	1.032	0.475
Lrrc1	0.179	2.41607	2.27263	0.105	0.025	0.175	0.038
Crim1	0.179	2.41607	1.69899	0.417	0.172	0.794	0.294
Abtb2	0.178	2.40257	2.06698	0.176	0.042	0.273	0.07
Enpp1	0.178	2.40257	2.01613	0.225	0.056	0.361	0.098
Srpr	0.178	2.40257	0.902026	0.869	0.686	1.894	1.295
P3h1	0.177	2.38907	0.884451	0.879	0.701	1.968	1.366
Gprc5c	0.177	2.38907	2.01677	0.226	0.059	0.351	0.095
Spire1	0.177	2.38907	1.85197	0.294	0.106	0.515	0.162
Hdlbp	0.176	2.37557	0.620028	0.976	0.938	2.995	2.469
Btbd3	0.176	2.37557	1.38827	0.564	0.301	1.161	0.558
Rrbp1	0.176	2.37557	0.530662	0.987	0.978	3.58	3.102
Copb2	0.176	2.37557	0.759188	0.889	0.779	2.15	1.6
Bmp2	0.175	2.36208	1.83628	0.381	0.146	0.844	0.29
Deb1	0.175	2.36208	1.21527	0.585	0.363	1.131	0.597
Pim3	0.175	2.36208	1.23282	0.648	0.403	1.395	0.76
Tnfrsf11b	0.174	2.34858	1.89671	0.174	0.041	0.268	0.077
Rarg	0.174	2.34858	1.36807	0.632	0.321	1.155	0.561
Plod3	0.173	2.33508	1.31449	0.546	0.305	1.006	0.491
Rexo2	0.173	2.33508	1.10616	0.712	0.463	1.399	0.816
Islr	0.173	2.33508	0.929247	0.895	0.684	2.105	1.451
Bgn	0.172	2.32158	0.932857	0.968	0.921	3.68	2.846
Elovl6	0.172	2.32158	1.4328	0.562	0.266	1.021	0.466
Vasn	0.172	2.32158	1.29729	0.625	0.344	1.186	0.603
Grem1	0.171	2.30809	1.96184	0.265	0.083	0.693	0.212
Timp1	0.171	2.30809	1.505	0.549	0.28	1.198	0.542
Gmppb	0.171	2.30809	1.75616	0.341	0.122	0.582	0.198
Thbs1	0.17	2.29459	1.25186	0.714	0.437	1.681	0.946
Chd7	0.17	2.29459	2.06915	0.134	0.036	0.244	0.062
Chpf2	0.17	2.29459	1.44554	0.485	0.23	0.845	0.37
Hspb6	0.17	2.29459	2.06056	0.113	0.028	0.198	0.05
Bambi	0.17	2.29459	1.57258	0.473	0.25	1.164	0.503
Ptpn2	0.17	2.29459	1.29512	0.569	0.311	1.029	0.51
Tram2	0.169	2.28109	1.52781	0.435	0.198	0.777	0.319
Phxr4	0.169	2.28109	2.12111	0.12	0.032	0.202	0.049
Mras	0.169	2.28109	1.45676	0.491	0.236	0.92	0.406
Tmx1	0.169	2.28109	1.09276	0.69	0.44	1.26	0.726
Aif1l	0.167	2.2541	2.09658	0.129	0.037	0.218	0.054
Cdv3	0.167	2.2541	0.656977	0.96	0.881	2.59	2.065
Fam104a	0.167	2.2541	0.749534	0.913	0.782	2.109	1.571
Pdcd4	0.167	2.2541	1.06506	0.719	0.492	1.493	0.901
Luc7l2	0.166	2.2406	0.720554	0.948	0.844	2.368	1.818
Tmem141	0.165	2.2271	1.97987	0.178	0.056	0.313	0.086
Mageh1	0.165	2.2271	1.06713	0.74	0.491	1.486	0.895
Ostc	0.165	2.2271	0.541726	0.994	0.973	3.312	2.835
Atp6v1g1	0.165	2.2271	0.823227	0.882	0.708	1.872	1.324
Stard13	0.165	2.2271	1.98334	0.149	0.041	0.238	0.064
Igf2	0.165	2.2271	0.718408	1	0.959	4.699	4.016
Tubb2a	0.165	2.2271	1.09091	0.8	0.578	2.037	1.297
Pygl	0.165	2.2271	1.85313	0.226	0.081	0.42	0.129
Pacsin2	0.165	2.2271	1.4179	0.438	0.218	0.78	0.343
Arfgap1	0.164	2.2136	1.42149	0.478	0.226	0.811	0.358
Sec22b	0.164	2.2136	0.909151	0.788	0.608	1.635	1.085
Aldoa	0.164	2.2136	0.631349	0.924	0.879	2.633	2.124
Slc7a2	0.164	2.2136	1.87963	0.173	0.047	0.278	0.081
Spcs1	0.164	2.2136	0.565706	0.985	0.948	2.823	2.352
Cobll1	0.163	2.20011	1.91273	0.126	0.033	0.197	0.055
Itga6	0.163	2.20011	1.73679	0.267	0.077	0.5	0.169
Mab21l2	0.163	2.20011	1.62921	0.417	0.153	0.831	0.324
Sdc3	0.163	2.20011	1.42471	0.426	0.203	0.745	0.324
P3h3	0.163	2.20011	0.804246	0.876	0.719	1.947	1.398
Tmem45a	0.163	2.20011	1.11683	0.683	0.431	1.311	0.751
Plac1	0.162	2.18661	2.16218	0.163	0.05	0.38	0.094
Ift20	0.162	2.18661	0.606884	0.934	0.895	2.581	2.095
Golgb1	0.162	2.18661	0.845493	0.856	0.69	1.904	1.337
Rftn2	0.161	2.17311	1.59598	0.375	0.148	0.648	0.248
Cyp26b1	0.161	2.17311	1.49832	0.304	0.083	0.531	0.211
Runx2	0.161	2.17311	1.80071	0.174	0.048	0.319	0.099
Uxs1	0.16	2.15961	1.2693	0.525	0.278	0.902	0.444
Galnt5	0.16	2.15961	1.84131	0.186	0.057	0.287	0.086
Cybrd1	0.16	2.15961	1.59483	0.365	0.144	0.643	0.246
Mtmr10	0.16	2.15961	1.98226	0.103	0.029	0.181	0.048
Sar1b	0.16	2.15961	0.8617	0.772	0.582	1.511	1.013
Asrgl1	0.16	2.15961	1.53693	0.317	0.137	0.543	0.211
Mrpl44	0.159	2.14611	1.74526	0.267	0.086	0.424	0.14
Mecom	0.159	2.14611	1.77677	0.207	0.062	0.384	0.123
Ctsd	0.159	2.14611	0.823575	0.787	0.648	1.722	1.201
Pla2g16	0.159	2.14611	1.79495	0.115	0.031	0.192	0.058
Id1	0.158	2.13262	1.41197	0.599	0.377	1.907	1.024
Smpdl3a	0.158	2.13262	1.68764	0.305	0.106	0.542	0.191
Fdft1	0.158	2.13262	1.33011	0.428	0.244	0.918	0.437
Ccpg1os	0.158	2.13262	1.94951	0.105	0.03	0.163	0.044
Cops3	0.158	2.13262	1.00974	0.691	0.465	1.309	0.794
Abr	0.158	2.13262	1.82412	0.181	0.056	0.287	0.087
Id4	0.158	2.13262	1.56713	0.396	0.157	0.744	0.296
Entpd7	0.157	2.11912	1.7354	0.249	0.082	0.405	0.134
Lef1	0.156	2.10562	1.61636	0.157	0.044	0.327	0.115
Mif	0.156	2.10562	0.568243	0.901	0.899	2.761	2.292
Pck2	0.156	2.10562	1.4833	0.441	0.186	0.715	0.298
Tns2	0.156	2.10562	1.51586	0.383	0.156	0.604	0.241
Ccdc115	0.155	2.09212	1.45372	0.42	0.181	0.689	0.291
Sec16b	0.155	2.09212	1.89898	0.107	0.031	0.168	0.047
Hivep3	0.155	2.09212	1.80645	0.173	0.057	0.296	0.091
Morn2	0.155	2.09212	1.74958	0.199	0.062	0.309	0.099
Eif4ebp1	0.154	2.07863	0.88949	0.771	0.596	1.767	1.2
Pitpna	0.154	2.07863	0.881106	0.669	0.481	1.254	0.809
Zmynd8	0.153	2.06513	1.56958	0.326	0.129	0.558	0.213
Lztfl1	0.153	2.06513	0.913823	0.706	0.494	1.345	0.862
Lgr4	0.152	2.05163	1.45619	0.378	0.164	0.648	0.271
Bcl9	0.152	2.05163	1.37332	0.384	0.188	0.679	0.301
Mllt3	0.152	2.05163	1.56641	0.297	0.098	0.517	0.196
Mtus1	0.152	2.05163	1.62725	0.278	0.09	0.441	0.158
B3gnt9	0.152	2.05163	1.44704	0.415	0.177	0.703	0.299
B4galt7	0.152	2.05163	1.62619	0.257	0.099	0.428	0.153
Gfpt1	0.151	2.03813	0.9269	0.664	0.486	1.357	0.865
Sec13	0.151	2.03813	0.784131	0.809	0.629	1.632	1.15
Gm5617	0.151	2.03813	1.50205	0.36	0.146	0.586	0.235
Dact1	0.151	2.03813	1.3835	0.425	0.207	0.814	0.368
Hrsp12	0.151	2.03813	1.63851	0.223	0.085	0.374	0.131
Mrps6	0.151	2.03813	1.2297	0.577	0.308	1.1	0.573
BC026585	0.15	2.02464	1.80943	0.115	0.036	0.197	0.059
Ptgs1	0.15	2.02464	1.61414	0.234	0.076	0.384	0.137
Gne	0.15	2.02464	1.81428	0.126	0.041	0.204	0.061
Wnt4	0.15	2.02464	1.66411	0.268	0.104	0.589	0.213
Srsf9	0.15	2.02464	0.71144	0.89	0.752	1.928	1.44
Fam53b	0.15	2.02464	1.70959	0.165	0.052	0.267	0.087
Mphosph8	0.15	2.02464	1.1597	0.527	0.311	1.007	0.538
Tmem97	0.15	2.02464	0.975792	0.645	0.444	1.3	0.802
Arfgap3	0.15	2.02464	1.24826	0.528	0.268	0.894	0.445
Sra1	0.15	2.02464	0.739827	0.761	0.647	1.669	1.205
Bmper	0.149	2.01114	1.57487	0.241	0.077	0.385	0.141
Btg3	0.149	2.01114	1.5573	0.252	0.103	0.418	0.156
Insig1	0.148	1.99764	1.21345	0.559	0.32	1.146	0.607
Arl4a	0.148	1.99764	0.962251	0.693	0.511	1.548	0.991
Cox14	0.148	1.99764	0.934765	0.722	0.498	1.336	0.846
Wfdc2	0.147	1.98414	1.52285	0.187	0.06	0.407	0.155
Wbp5	0.147	1.98414	0.48223	0.985	0.975	3.294	2.869
Mtfr1	0.147	1.98414	1.43461	0.331	0.137	0.527	0.218
Mmp16	0.147	1.98414	1.22434	0.538	0.288	1.015	0.523
Ufl1	0.147	1.98414	1.22204	0.481	0.258	0.856	0.43
Nqo1	0.147	1.98414	1.65368	0.178	0.06	0.291	0.099
Cadm1	0.147	1.98414	1.67114	0.176	0.06	0.36	0.123
Fkbp10	0.147	1.98414	0.68789	0.924	0.797	2.168	1.664
Zfyve21	0.147	1.98414	1.14058	0.528	0.303	0.936	0.5
Etv5	0.147	1.98414	1.6546	0.197	0.077	0.351	0.121
Srbd1	0.147	1.98414	1.68682	0.181	0.072	0.325	0.109
Inpp1	0.146	1.97065	1.45408	0.344	0.144	0.581	0.24
Nacc2	0.146	1.97065	1.69744	0.149	0.05	0.239	0.078
Scarb2	0.146	1.97065	1.46521	0.309	0.135	0.532	0.216
Wbp2	0.146	1.97065	1.31745	0.467	0.209	0.737	0.342
Cxxc5	0.146	1.97065	1.13176	0.62	0.352	1.162	0.646
Map2	0.145	1.95715	1.64085	0.184	0.068	0.332	0.115
Tmem63a	0.145	1.95715	1.63617	0.21	0.077	0.355	0.124
Map9	0.145	1.95715	1.64199	0.221	0.093	0.414	0.146
Invs	0.145	1.95715	1.78468	0.118	0.039	0.197	0.06
Mlec	0.145	1.95715	0.687443	0.803	0.674	1.706	1.266
Fchsd2	0.145	1.95715	1.21402	0.481	0.262	0.88	0.446
Mthfd1l	0.145	1.95715	1.70861	0.149	0.051	0.229	0.074
Spsb4	0.145	1.95715	1.44232	0.299	0.138	0.549	0.227
Cep170b	0.145	1.95715	1.62327	0.162	0.053	0.239	0.082
Zgpat	0.144	1.94365	1.62327	0.153	0.051	0.239	0.082
Bcat1	0.144	1.94365	1.43076	0.338	0.14	0.528	0.219
Fam219b	0.144	1.94365	1.57549	0.225	0.088	0.37	0.135
2010111I01Rik	0.144	1.94365	1.39477	0.399	0.149	0.733	0.324
Ier3ip1	0.144	1.94365	0.666744	0.853	0.743	1.872	1.42
RP23-60P18.10	0.143	1.93015	1.65883	0.121	0.039	0.196	0.065
Vimp	0.143	1.93015	0.568222	0.943	0.887	2.604	2.146
Fbxl2	0.143	1.93015	1.63861	0.102	0.032	0.159	0.053
Clint1	0.143	1.93015	0.663563	0.838	0.718	1.836	1.391
Tmed10	0.143	1.93015	0.513398	0.974	0.933	2.692	2.271
Exosc4	0.143	1.93015	1.25528	0.439	0.226	0.771	0.374
Mgat5	0.142	1.91666	1.61251	0.128	0.043	0.193	0.066
Ndufab1	0.142	1.91666	0.61843	0.864	0.768	1.956	1.524
Elk3	0.142	1.91666	1.37325	0.354	0.157	0.594	0.259
Nip7	0.142	1.91666	0.978628	0.628	0.404	1.133	0.683
Atp1b3	0.142	1.91666	1.10815	0.528	0.303	0.919	0.499
Nudcd2	0.142	1.91666	0.622488	0.803	0.706	1.795	1.381
Cox11	0.142	1.91666	1.28474	0.367	0.179	0.6	0.277
Tsn	0.141	1.90316	0.725899	0.842	0.675	1.722	1.257
Iqsec1	0.141	1.90316	1.40168	0.304	0.14	0.517	0.218
Nucb2	0.141	1.90316	0.968244	0.719	0.449	1.283	0.793
Tmem263	0.141	1.90316	0.734013	0.84	0.682	1.797	1.315
Ccser2	0.141	1.90316	1.29901	0.409	0.196	0.707	0.33
1190002N15Rik	0.141	1.90316	1.34924	0.355	0.155	0.59	0.261
Slc35e4	0.141	1.90316	1.69554	0.124	0.044	0.23	0.075
Rpl7l1	0.141	1.90316	0.988711	0.632	0.402	1.124	0.673
Sec62	0.14	1.88966	0.556356	0.942	0.849	2.225	1.807
Bmpr1b	0.14	1.88966	1.58706	0.165	0.06	0.287	0.102
Igfbp7	0.14	1.88966	1.05535	0.693	0.312	1.917	1.224
Aldh6a1	0.14	1.88966	1.56303	0.162	0.062	0.267	0.096
Alkbh1	0.14	1.88966	1.06906	0.551	0.327	0.984	0.552
Zfp706	0.14	1.88966	0.581299	0.913	0.835	2.146	1.718
Ppp1r11	0.14	1.88966	1.12988	0.548	0.294	0.913	0.489
Ung	0.139	1.87616	1.26541	0.325	0.176	0.628	0.295

## Sheet: Fascia
	AUCPR	AUCPR.ratio	exp.fc	posFrac_1	posFrac_rest	nTrans_1	nTrans_rest
Eln	0.469	2.60365	2.06281	0.808	0.469	2.711	1.219
Dkk2	0.468	2.5981	2.29057	0.601	0.191	1.425	0.427
Sfrp4	0.467	2.59255	3.6742	0.227	0.035	0.789	0.08
Postn	0.45	2.49817	1.3216	0.987	0.778	4.743	3.5
Tmem158	0.447	2.48152	1.72834	0.783	0.463	2.191	1.054
Aspn	0.44	2.44266	1.46145	0.914	0.626	3.986	2.676
Clec3b	0.427	2.37049	1.8019	0.796	0.343	2.47	1.203
Clu	0.423	2.34828	2.34714	0.435	0.135	1.084	0.287
Pcsk5	0.423	2.34828	2.10347	0.464	0.208	1.174	0.37
Igfbp4	0.41	2.27611	0.969661	0.999	0.827	4.341	3.438
Ptn	0.407	2.25946	1.08941	0.999	0.89	5.424	4.372
Serpinf1	0.403	2.23725	1.2141	0.893	0.676	2.606	1.675
Qpct	0.399	2.21505	1.80533	0.576	0.235	1.224	0.467
Rspo2	0.393	2.18174	2.8568	0.124	0.024	0.292	0.044
Gsn	0.39	2.16508	1.17112	0.944	0.759	3.065	2.095
Prss12	0.39	2.16508	2.78103	0.223	0.063	0.632	0.111
Serping1	0.389	2.15953	1.59441	0.652	0.316	1.392	0.621
Cd34	0.385	2.13733	1.34475	0.851	0.483	2.225	1.291
Mfap5	0.379	2.10402	1.44838	0.896	0.465	3.64	2.379
Fmo1	0.376	2.08736	2.19379	0.291	0.089	0.633	0.164
Ntrk2	0.374	2.07626	1.74656	0.506	0.212	1.221	0.482
Fst	0.371	2.0596	1.64573	0.656	0.267	2.109	1.042
Calml4	0.37	2.05405	1.62188	0.557	0.248	1.155	0.484
Fgf18	0.368	2.04295	1.53293	0.615	0.295	1.291	0.585
S100a16	0.361	2.00409	1.51721	0.631	0.291	1.474	0.697
Atp1b1	0.357	1.98188	1.83411	0.415	0.166	1.028	0.369
Fxyd6	0.356	1.97633	1.19531	0.763	0.506	1.869	1.11
Dcn	0.35	1.94302	0.84897	0.989	0.902	5.408	4.586
Wfikkn2	0.349	1.93747	2.29719	0.108	0.029	0.2	0.043
Klf4	0.348	1.93192	1.06839	0.925	0.768	3.479	2.546
Mfap4	0.348	1.93192	1.06678	0.969	0.776	3.751	2.797
Nefl	0.346	1.92082	2.39224	0.13	0.036	0.399	0.085
Sfrp1	0.345	1.91527	1.50029	0.548	0.287	1.418	0.67
Tnxb	0.339	1.88196	1.42765	0.571	0.273	1.286	0.618
S100a6	0.338	1.87641	1.07905	0.959	0.751	4.421	3.415
Klf2	0.338	1.87641	1.07317	0.929	0.799	4.512	3.507
Tm4sf1	0.334	1.8542	1.34062	0.657	0.346	1.709	0.923
Akap12	0.332	1.8431	1.05277	0.868	0.604	2.855	2.002
Csrp2	0.332	1.8431	0.976231	0.886	0.74	2.905	2.104
Ctsl	0.331	1.83754	0.596579	0.983	0.968	3.395	2.867
Fgf7	0.33	1.83199	1.67491	0.326	0.125	0.634	0.23
Lgr5	0.329	1.82644	1.94248	0.207	0.072	0.492	0.145
Gpc3	0.324	1.79868	0.554802	0.995	0.955	3.739	3.234
Flt1	0.321	1.78203	1.96115	0.113	0.034	0.245	0.067
Ahnak2	0.32	1.77648	1.71629	0.238	0.086	0.449	0.152
Snx2	0.32	1.77648	0.935205	0.711	0.516	1.416	0.905
Ldb2	0.318	1.76538	1.36683	0.408	0.207	0.782	0.355
Nefm	0.317	1.75982	1.88455	0.17	0.06	0.428	0.129
Col5a2	0.313	1.73762	0.615404	0.987	0.906	3.738	3.179
Fbln2	0.313	1.73762	1.00745	0.783	0.559	2.241	1.513
Sulf1	0.311	1.72651	1.10561	0.631	0.379	1.351	0.783
Meg3	0.31	1.72096	0.592703	0.996	0.99	5.963	5.382
Ppp2r2b	0.31	1.72096	1.69776	0.211	0.083	0.452	0.155
Kank1	0.31	1.72096	1.55008	0.257	0.108	0.455	0.172
6330403K07Rik	0.309	1.71541	0.834159	0.911	0.687	2.327	1.702
Wnt2	0.308	1.70986	1.26197	0.292	0.094	0.728	0.349
Anxa1	0.307	1.70431	1.21718	0.599	0.288	1.463	0.812
Plce1	0.307	1.70431	1.33919	0.379	0.199	0.761	0.35
Jun	0.306	1.69876	1.08375	0.9	0.762	3.967	2.983
Col6a6	0.306	1.69876	1.1635	0.589	0.317	1.276	0.709
Rnf182	0.306	1.69876	1.76893	0.106	0.035	0.195	0.06
Npr3	0.306	1.69876	1.87331	0.104	0.036	0.202	0.058
Hs3st1	0.305	1.69321	1.74054	0.136	0.048	0.284	0.091
Dmrt2	0.305	1.69321	1.75557	0.134	0.048	0.26	0.082
Mfap2	0.302	1.67655	0.559329	0.996	0.982	4.215	3.692
Tcea3	0.301	1.671	1.38211	0.328	0.153	0.642	0.281
Jund	0.301	1.671	0.533028	0.989	0.975	3.884	3.394
Arhgap20	0.3	1.66545	1.29082	0.397	0.204	0.795	0.379
Apod	0.3	1.66545	1.33868	0.399	0.187	0.893	0.421
Ablim1	0.3	1.66545	1.46241	0.265	0.112	0.457	0.183
Ltbp2	0.299	1.6599	1.60521	0.193	0.075	0.48	0.176
2610016A17Rik	0.298	1.65435	1.73539	0.114	0.042	0.221	0.07
Tmeff2	0.297	1.64879	1.14233	0.58	0.318	1.462	0.844
Fibin	0.297	1.64879	0.925412	0.767	0.625	3.053	2.276
Sema3c	0.297	1.64879	1.08978	0.615	0.313	1.502	0.896
Kctd12	0.297	1.64879	0.86418	0.779	0.574	1.897	1.32
Cxcl12	0.295	1.63769	0.970165	0.688	0.559	2.285	1.574
Pdgfd	0.295	1.63769	1.6532	0.127	0.049	0.221	0.074
Cbln2	0.295	1.63769	1.66108	0.176	0.073	0.468	0.165
Vim	0.293	1.62659	0.487519	0.999	0.972	6.085	5.606
Thbs3	0.293	1.62659	0.928852	0.686	0.448	1.369	0.873
Uchl1	0.293	1.62659	1.01674	0.573	0.376	1.316	0.796
Pappa	0.292	1.62104	1.62938	0.122	0.045	0.251	0.086
Scara5	0.292	1.62104	1.5421	0.175	0.074	0.365	0.136
Plcb4	0.291	1.61549	1.33075	0.292	0.14	0.529	0.234
Shox2	0.291	1.61549	0.732069	0.793	0.66	1.983	1.474
Anxa3	0.291	1.61549	1.25302	0.396	0.183	1.137	0.588
Igf1	0.29	1.60993	0.802206	0.966	0.689	3.665	2.945
Fbln5	0.29	1.60993	0.858977	0.776	0.552	1.87	1.301
Pamr1	0.289	1.60438	1.22822	0.338	0.137	0.656	0.317
Atf3	0.288	1.59883	1.14224	0.582	0.346	1.88	1.147
Fndc5	0.288	1.59883	1.11276	0.462	0.259	0.905	0.489
1810010H24Rik	0.288	1.59883	1.55951	0.132	0.055	0.248	0.089
Nr4a1	0.287	1.59328	1.11841	0.52	0.316	1.275	0.726
Fstl1	0.287	1.59328	0.554844	0.991	0.962	3.798	3.291
Malat1	0.287	1.59328	0.422964	0.998	0.999	7.372	6.952
Agtr2	0.286	1.58773	0.754508	0.926	0.668	2.508	1.918
Rasa4	0.285	1.58218	1.42703	0.148	0.059	0.257	0.101
Fzd4	0.285	1.58218	1.28794	0.288	0.143	0.518	0.235
Dlk1	0.285	1.58218	0.542483	1	0.971	5.715	5.185
Lox	0.285	1.58218	0.918725	0.736	0.5	1.926	1.311
Ccbe1	0.285	1.58218	1.43725	0.171	0.077	0.321	0.127
Rspo3	0.284	1.57662	1.3148	0.368	0.23	1.141	0.57
Hes1	0.284	1.57662	0.835892	0.664	0.535	1.824	1.277
Ptprd	0.283	1.57107	0.856194	0.609	0.45	1.35	0.892
Antxr1	0.283	1.57107	0.955091	0.523	0.351	1.035	0.624
Pmp22	0.283	1.57107	0.551632	0.942	0.869	2.52	2.081
Col8a2	0.282	1.56552	1.198	0.31	0.139	0.586	0.285
Fxyd7	0.282	1.56552	1.38459	0.181	0.077	0.401	0.167
Col5a3	0.281	1.55997	0.979968	0.615	0.349	1.436	0.899
Tek	0.28	1.55442	1.36457	0.134	0.054	0.24	0.098
Mgst3	0.279	1.54887	1.11228	0.439	0.262	1.026	0.565
Pcdh19	0.279	1.54887	1.23789	0.285	0.137	0.507	0.237
Fosb	0.279	1.54887	0.92178	0.672	0.481	1.865	1.26
Ston2	0.279	1.54887	1.34931	0.201	0.095	0.353	0.149
Angptl1	0.278	1.54332	0.739988	0.773	0.617	2.082	1.554
S100a11	0.278	1.54332	0.50323	0.966	0.938	3.501	3.05
Lurap1l	0.278	1.54332	1.27886	0.24	0.115	0.473	0.214
Dpysl3	0.278	1.54332	0.733952	0.766	0.579	1.791	1.31
Phex	0.277	1.53776	1.25082	0.277	0.144	0.638	0.303
Svil	0.277	1.53776	0.710213	0.746	0.576	1.569	1.139
Ctsk	0.276	1.53221	0.627486	0.847	0.742	2.24	1.77
Slc26a7	0.275	1.52666	1.31779	0.131	0.055	0.269	0.114
Bmp3	0.274	1.52111	1.18029	0.164	0.07	0.324	0.152
Kitl	0.273	1.51556	0.87165	0.668	0.437	1.63	1.101
Adamts5	0.273	1.51556	0.95465	0.411	0.193	0.876	0.517
Rsrp1	0.272	1.51001	0.373365	0.973	0.964	3.115	2.79
Fbn1	0.271	1.50446	0.655342	0.779	0.606	2.18	1.697
Fat4	0.271	1.50446	0.998408	0.398	0.244	0.757	0.428
Rhoc	0.271	1.50446	0.436693	0.942	0.892	2.479	2.131
Adam33	0.27	1.4989	0.924107	0.514	0.314	1.012	0.619
AW551984	0.27	1.4989	0.995074	0.424	0.248	0.792	0.451
Rbp1	0.27	1.4989	0.815326	0.686	0.485	1.699	1.187
Pnrc1	0.269	1.49335	0.439457	0.926	0.907	2.81	2.442
Naaa	0.269	1.49335	1.06857	0.31	0.185	0.572	0.301
Dpep1	0.269	1.49335	1.1923	0.236	0.117	0.507	0.244
Tubb2b	0.269	1.49335	0.767764	0.686	0.54	1.888	1.371
Colec12	0.269	1.49335	0.627838	0.731	0.618	1.625	1.232
Fbn2	0.269	1.49335	0.557725	0.87	0.792	2.592	2.143
Nfix	0.268	1.4878	0.455591	0.929	0.875	2.423	2.064
Scara3	0.268	1.4878	0.973713	0.437	0.252	0.811	0.469
Anxa2	0.268	1.4878	0.574234	0.983	0.907	3.729	3.207
Nfil3	0.268	1.4878	1.08099	0.332	0.186	0.676	0.359
Cmbl	0.268	1.4878	1.33441	0.128	0.059	0.24	0.1
Ptx3	0.267	1.48225	1.11972	0.375	0.213	0.995	0.543
Rbm46	0.267	1.48225	1.09604	0.299	0.158	0.574	0.297
Tmem26	0.267	1.48225	1.20329	0.204	0.1	0.353	0.164
Prss35	0.267	1.48225	0.923789	0.459	0.245	1.065	0.656
Ccdc80	0.267	1.48225	0.817797	0.662	0.447	1.522	1.044
Smoc2	0.266	1.4767	0.712163	0.89	0.65	2.734	2.154
Fhl2	0.265	1.47115	1.13169	0.249	0.14	0.493	0.246
Lrrc17	0.265	1.47115	0.712173	0.689	0.524	1.524	1.101
Cspg5	0.265	1.47115	1.0771	0.287	0.161	0.545	0.284
Add3	0.265	1.47115	0.678734	0.703	0.533	1.478	1.081
Maged2	0.264	1.46559	0.377722	0.981	0.966	3.619	3.276
Fgf10	0.264	1.46559	1.21781	0.122	0.056	0.227	0.102
Kif1a	0.263	1.46004	1.23429	0.14	0.067	0.253	0.113
Nexn	0.263	1.46004	1.08913	0.256	0.141	0.479	0.245
Rap2a	0.263	1.46004	0.791154	0.546	0.385	1.053	0.697
Tox3	0.262	1.45449	1.16407	0.195	0.098	0.378	0.181
Sfrp2	0.261	1.44894	0.981308	0.527	0.389	2.037	1.363
Ntrk3	0.261	1.44894	1.21033	0.159	0.079	0.326	0.15
Gstt1	0.261	1.44894	1.23253	0.122	0.059	0.227	0.101
Itm2a	0.26	1.44339	0.48022	0.998	0.949	6.111	5.639
Gstm2	0.26	1.44339	0.977093	0.321	0.199	0.625	0.351
Ppp1r15a	0.26	1.44339	0.658024	0.683	0.568	1.592	1.187
Sult5a1	0.259	1.43784	1.06248	0.245	0.137	0.459	0.238
Pdlim2	0.259	1.43784	1.01858	0.293	0.171	0.566	0.307
Itgb5	0.259	1.43784	0.680605	0.575	0.441	1.068	0.752
Pcdh7	0.258	1.43229	0.928344	0.382	0.235	0.781	0.462
Dpt	0.257	1.42673	0.837682	0.506	0.289	1.661	1.144
Mpc2	0.257	1.42673	0.385127	0.904	0.855	2.09	1.805
Serinc2	0.257	1.42673	1.10569	0.159	0.079	0.288	0.141
Skap2	0.257	1.42673	1.20118	0.138	0.075	0.254	0.116
Panx1	0.257	1.42673	1.09866	0.207	0.117	0.382	0.191
Rhoj	0.257	1.42673	0.617184	0.648	0.53	1.38	1.032
Fos	0.257	1.42673	1.05261	0.551	0.385	2.115	1.382
BC029214	0.256	1.42118	0.859995	0.363	0.241	0.634	0.383
B2m	0.256	1.42118	0.589177	0.731	0.592	1.458	1.112
Sqrdl	0.256	1.42118	1.21372	0.138	0.075	0.277	0.126
Ywhah	0.256	1.42118	0.519951	0.817	0.747	2.048	1.672
Ebf3	0.256	1.42118	0.89123	0.369	0.229	0.676	0.403
Cthrc1	0.256	1.42118	0.676839	0.855	0.703	3.491	2.889
Rcan1	0.256	1.42118	0.937679	0.33	0.19	0.632	0.364
Clic1	0.256	1.42118	0.393091	0.964	0.928	2.718	2.392
Sulf2	0.255	1.41563	0.68664	0.674	0.494	1.444	1.049
Adamtsl1	0.255	1.41563	1.00368	0.274	0.156	0.524	0.285
Npc2	0.255	1.41563	0.360258	0.948	0.921	2.486	2.197
C1qtnf3	0.255	1.41563	0.721683	0.387	0.198	2.274	1.734
Gap43	0.255	1.41563	0.806333	0.516	0.293	1.391	0.947
Ackr3	0.254	1.41008	0.978446	0.231	0.121	0.452	0.247
Smim1	0.254	1.41008	0.923901	0.311	0.197	0.589	0.34
Pparg	0.254	1.41008	1.12121	0.106	0.052	0.185	0.088
Fxyd1	0.254	1.41008	0.73114	0.521	0.375	0.977	0.663
Hmox1	0.254	1.41008	1.05331	0.304	0.209	0.747	0.408
Loxl1	0.254	1.41008	0.733994	0.649	0.411	1.329	0.933
Grb10	0.254	1.41008	0.397912	0.969	0.909	2.833	2.498
Thbs2	0.254	1.41008	0.644827	0.74	0.574	1.797	1.369
Nfib	0.253	1.40453	0.479779	0.957	0.853	2.993	2.583
Il4ra	0.253	1.40453	1.20225	0.102	0.054	0.18	0.081
Klf6	0.253	1.40453	0.636773	0.815	0.692	2.525	2.021
Mum1l1	0.252	1.39898	0.792928	0.403	0.284	0.759	0.485
Megf6	0.252	1.39898	0.89307	0.332	0.21	0.635	0.376
Fuca2	0.252	1.39898	0.751926	0.503	0.356	0.963	0.645
Epdr1	0.252	1.39898	1.13867	0.131	0.072	0.234	0.111
Piezo2	0.252	1.39898	0.869779	0.403	0.253	0.912	0.568
Hoxa10	0.251	1.39343	0.708313	0.529	0.404	1.124	0.784
Kcnq1ot1	0.251	1.39343	0.464058	0.939	0.9	3.613	3.193
Pfn2	0.25	1.38787	0.695773	0.504	0.415	1.063	0.742
S100a13	0.25	1.38787	0.635925	0.627	0.482	1.256	0.921
Slc41a3	0.25	1.38787	1.06039	0.151	0.086	0.259	0.13
Spock2	0.25	1.38787	0.910062	0.28	0.17	0.488	0.28
Pnp	0.25	1.38787	0.631183	0.652	0.518	1.414	1.053
Hn1	0.25	1.38787	0.515162	0.808	0.719	2.009	1.64
Ptgis	0.249	1.38232	0.718409	0.582	0.413	1.396	0.994
Rarres2	0.249	1.38232	0.670899	0.633	0.451	1.305	0.944
Rhob	0.249	1.38232	0.666948	0.684	0.521	1.693	1.267
Maff	0.249	1.38232	0.839698	0.365	0.244	0.721	0.446
Gulp1	0.248	1.37677	0.756356	0.392	0.283	0.713	0.463
Nenf	0.248	1.37677	0.352631	0.985	0.939	2.79	2.494
Acvr2a	0.248	1.37677	0.983536	0.184	0.106	0.317	0.169
Creb5	0.248	1.37677	0.732533	0.535	0.349	1.198	0.831
Wnt11	0.248	1.37677	0.941513	0.157	0.08	0.272	0.148
Nedd9	0.248	1.37677	1.01506	0.166	0.093	0.316	0.165
Ddah2	0.248	1.37677	0.439576	0.907	0.794	2.202	1.87
Disp1	0.247	1.37122	1.11355	0.101	0.055	0.178	0.085
Mmp23	0.247	1.37122	0.833774	0.379	0.256	0.851	0.537
Gxylt2	0.247	1.37122	0.668542	0.502	0.382	0.983	0.691
Cdkn1c	0.247	1.37122	0.409057	0.999	0.987	6.284	5.881
Man1a	0.247	1.37122	0.822197	0.351	0.224	0.658	0.408
Plpp1	0.247	1.37122	0.732543	0.47	0.338	0.924	0.623
Snx7	0.246	1.36567	0.782628	0.365	0.24	0.629	0.398
Cpz	0.246	1.36567	0.982542	0.239	0.141	0.604	0.337
Sptbn1	0.246	1.36567	0.448285	0.876	0.8	2.325	1.978
Nfe2l2	0.245	1.36012	0.576433	0.628	0.524	1.418	1.085
P4ha3	0.245	1.36012	0.811641	0.324	0.195	0.575	0.355
Fyn	0.245	1.36012	0.612158	0.545	0.438	1.094	0.801
Il3ra	0.245	1.36012	1.00905	0.158	0.094	0.282	0.147
Axl	0.244	1.35456	0.633677	0.577	0.424	1.074	0.776
Casp12	0.244	1.35456	1.02605	0.116	0.065	0.193	0.098
Cdh4	0.243	1.34901	1.02129	0.116	0.064	0.2	0.102
S100a10	0.243	1.34901	0.392118	0.957	0.933	3.888	3.526
Arhgap29	0.243	1.34901	0.76722	0.367	0.241	0.68	0.437
Arl4a	0.243	1.34901	0.587859	0.637	0.5	1.296	0.977
Nov	0.243	1.34901	0.696248	0.5	0.31	1.198	0.847
Pam	0.242	1.34346	0.603516	0.632	0.485	1.374	1.034
Auts2	0.242	1.34346	0.414159	0.836	0.771	1.962	1.666
Col5a1	0.241	1.33791	0.383537	0.961	0.892	2.956	2.628
Rras	0.241	1.33791	0.517682	0.639	0.549	1.289	1.006
Cmtm3	0.241	1.33791	0.489855	0.775	0.647	1.641	1.327
Kdelc2	0.241	1.33791	0.585377	0.542	0.424	0.999	0.736
Thra	0.241	1.33791	0.35711	0.914	0.858	2.226	1.953
Tuba1a	0.241	1.33791	0.500826	0.928	0.811	3.221	2.783
Myl12b	0.241	1.33791	0.467164	0.77	0.665	1.602	1.306
Adamts19	0.241	1.33791	0.970669	0.158	0.096	0.286	0.153
Efemp2	0.241	1.33791	0.440955	0.758	0.674	1.58	1.302
Tox	0.24	1.33236	0.91212	0.153	0.087	0.286	0.159
Gm9780	0.24	1.33236	1.01372	0.132	0.081	0.244	0.126
Wnt5a	0.24	1.33236	0.699926	0.445	0.319	0.906	0.621
Tmem100	0.24	1.33236	0.945637	0.231	0.161	0.546	0.309
Hpcal1	0.24	1.33236	0.752621	0.332	0.224	0.588	0.377
Emc2	0.24	1.33236	0.524116	0.538	0.452	1.009	0.769
Col14a1	0.24	1.33236	0.491098	0.894	0.764	3.158	2.731
Fndc1	0.24	1.33236	0.672512	0.52	0.357	1.196	0.856
Celf2	0.239	1.32681	0.55021	0.752	0.555	1.573	1.232
Pcdh11x	0.239	1.32681	1.02757	0.125	0.075	0.263	0.135
Spock3	0.239	1.32681	0.941128	0.134	0.078	0.286	0.156
Tppp3	0.239	1.32681	0.68439	0.493	0.342	1.238	0.884
Nckap5	0.238	1.32126	0.937085	0.131	0.077	0.227	0.123
C1qtnf4	0.238	1.32126	0.562503	0.537	0.431	1.042	0.78
Noct	0.238	1.32126	0.80304	0.234	0.154	0.41	0.249
Mn1	0.238	1.32126	0.785262	0.279	0.184	0.523	0.326
Vat1	0.238	1.32126	0.528791	0.589	0.48	1.124	0.862
Mtch1	0.238	1.32126	0.34771	0.985	0.935	3.05	2.749
Fam129a	0.237	1.3157	0.592392	0.516	0.398	1.045	0.77
Dusp10	0.237	1.3157	0.873938	0.156	0.092	0.264	0.15
Myl9	0.237	1.3157	0.475344	0.627	0.427	1.374	1.101
Amer1	0.237	1.3157	0.593094	0.496	0.391	0.979	0.717
Maf	0.237	1.3157	0.648519	0.372	0.222	0.746	0.518
Gpx8	0.237	1.3157	0.334763	0.872	0.838	2.075	1.827
Slc38a4	0.237	1.3157	0.559566	0.526	0.42	0.975	0.727
Igfbp6	0.237	1.3157	0.682232	0.479	0.327	1.386	1.004
Chrd	0.237	1.3157	0.860428	0.201	0.126	0.353	0.205
Cdkn1a	0.237	1.3157	0.673922	0.475	0.334	1.262	0.908
Olfml3	0.236	1.31015	0.52083	0.663	0.559	1.511	1.195
Medag	0.236	1.31015	0.790637	0.282	0.18	0.586	0.367
Arid5b	0.236	1.31015	0.556772	0.599	0.468	1.184	0.899
Rasl10a	0.236	1.31015	0.902817	0.167	0.105	0.332	0.187
Cdc42ep2	0.236	1.31015	0.642465	0.471	0.359	1.038	0.744
Plagl1	0.235	1.3046	0.428454	0.973	0.838	3.466	3.082
Kcnma1	0.235	1.3046	0.718814	0.128	0.072	0.233	0.146
Gdf10	0.235	1.3046	0.816001	0.229	0.148	0.511	0.312
Serpinb6a	0.235	1.3046	0.388509	0.847	0.763	2.012	1.73
Emilin2	0.235	1.3046	0.588447	0.573	0.416	1.214	0.909
Map3k8	0.235	1.3046	0.898834	0.114	0.067	0.19	0.105
Klf7	0.234	1.29905	0.546247	0.557	0.444	1.125	0.855
Zfp711	0.234	1.29905	0.844812	0.183	0.119	0.348	0.204
Steap4	0.234	1.29905	0.836049	0.157	0.096	0.294	0.172
Lrrtm3	0.234	1.29905	0.827945	0.144	0.086	0.263	0.154
Rab6b	0.234	1.29905	0.838862	0.165	0.103	0.283	0.165
Ifrd1	0.234	1.29905	0.429424	0.728	0.697	1.862	1.564
B830012L14Rik	0.234	1.29905	0.618719	0.383	0.311	0.767	0.543
Ncald	0.234	1.29905	0.773278	0.21	0.132	0.361	0.222
Cd248	0.234	1.29905	0.545393	0.507	0.356	1.032	0.779
Fkbp7	0.233	1.2935	0.364385	0.806	0.748	1.774	1.526
Cask	0.233	1.2935	0.523356	0.524	0.424	0.961	0.73
Wls	0.233	1.2935	0.477737	0.604	0.522	1.276	1.015
Lmbr1	0.233	1.2935	0.898625	0.129	0.08	0.211	0.117
Pcolce	0.233	1.2935	0.381215	0.874	0.849	2.643	2.33
Olfml2b	0.232	1.28795	0.605595	0.298	0.181	0.616	0.433
Lamp2	0.232	1.28795	0.380581	0.805	0.725	1.649	1.401
Cited1	0.232	1.28795	0.716539	0.31	0.206	0.699	0.464
Figf	0.232	1.28795	0.78574	0.187	0.118	0.398	0.244
Mtmr11	0.232	1.28795	0.786274	0.124	0.073	0.206	0.123
Abcc9	0.232	1.28795	0.569119	0.161	0.096	0.289	0.201
Fcgrt	0.232	1.28795	0.397904	0.81	0.716	1.73	1.464
Zfhx3	0.232	1.28795	0.571183	0.51	0.396	1.044	0.778
Rac3	0.232	1.28795	0.735926	0.258	0.183	0.492	0.315
Rgs7bp	0.232	1.28795	0.799029	0.196	0.126	0.423	0.258
Msn	0.231	1.2824	0.490541	0.593	0.491	1.218	0.959
Pcdh10	0.231	1.2824	0.832126	0.207	0.14	0.477	0.287
Il11ra1	0.231	1.2824	0.345381	0.92	0.86	2.374	2.102
Col26a1	0.231	1.2824	0.567838	0.487	0.392	1.062	0.794
Kcnj8	0.231	1.2824	0.598336	0.163	0.097	0.362	0.249
Bbc3	0.231	1.2824	0.698591	0.316	0.225	0.628	0.418
Abracl	0.231	1.2824	0.381489	0.795	0.707	1.712	1.458
Prmt2	0.231	1.2824	0.68124	0.284	0.21	0.505	0.335
Ogn	0.231	1.2824	0.430599	0.93	0.782	2.948	2.581
Tgfbi	0.231	1.2824	0.540334	0.304	0.185	0.725	0.535
Dnajb9	0.231	1.2824	0.471114	0.634	0.546	1.353	1.085
Dhrs7	0.231	1.2824	0.577627	0.409	0.325	0.794	0.577
Galnt16	0.231	1.2824	0.714053	0.293	0.199	0.535	0.349
Gm266	0.231	1.2824	0.797038	0.191	0.126	0.36	0.218
Filip1l	0.231	1.2824	0.560343	0.468	0.315	1.129	0.852
Cry2	0.23	1.27684	0.675228	0.288	0.215	0.516	0.344
Prnp	0.23	1.27684	0.553175	0.495	0.392	0.983	0.736
Tiparp	0.23	1.27684	0.650499	0.411	0.356	1.093	0.784
Svep1	0.23	1.27684	0.704784	0.282	0.193	0.499	0.326
Afap1	0.23	1.27684	0.585485	0.421	0.316	0.73	0.525
Hspb8	0.23	1.27684	0.60804	0.173	0.103	0.374	0.256
Ttyh3	0.23	1.27684	0.614689	0.369	0.271	0.642	0.45
Junb	0.23	1.27684	0.52373	0.72	0.622	2.429	2.018
Oxnad1	0.23	1.27684	0.779695	0.211	0.149	0.395	0.243
Tbc1d24	0.23	1.27684	0.70475	0.245	0.168	0.407	0.263
Ltbp3	0.23	1.27684	0.572131	0.457	0.344	0.83	0.607
Spon2	0.229	1.27129	0.48295	0.173	0.103	0.349	0.258
Limch1	0.229	1.27129	0.508359	0.536	0.462	1.335	1.05
Podxl2	0.229	1.27129	0.481676	0.53	0.438	0.995	0.775
Prss23	0.229	1.27129	0.328295	0.167	0.096	0.37	0.302
Sgk1	0.229	1.27129	0.627644	0.398	0.316	0.887	0.632
Lgals9	0.229	1.27129	0.834873	0.154	0.104	0.279	0.163
Sostdc1	0.229	1.27129	0.812309	0.148	0.097	0.417	0.252
Sepp1	0.229	1.27129	0.498382	0.698	0.521	1.485	1.185
9430020K01Rik	0.229	1.27129	0.776724	0.167	0.115	0.288	0.175
Plcl1	0.228	1.26574	0.752443	0.17	0.115	0.293	0.181
Dpp4	0.228	1.26574	0.593814	0.155	0.092	0.302	0.207
Glipr2	0.228	1.26574	0.517292	0.49	0.401	1.008	0.771
Cdk5rap2	0.228	1.26574	0.719113	0.229	0.166	0.415	0.266
Cox6b2	0.228	1.26574	0.643226	0.306	0.21	0.595	0.408
Ndn	0.228	1.26574	0.392358	0.873	0.769	2.341	2.035
Arhgap10	0.228	1.26574	0.592159	0.33	0.264	0.594	0.42
Tmed3	0.228	1.26574	0.280076	0.934	0.891	2.461	2.236
Klhdc8b	0.228	1.26574	0.709043	0.198	0.139	0.359	0.23
Trio	0.228	1.26574	0.563762	0.407	0.333	0.806	0.591
Nrxn1	0.228	1.26574	0.744047	0.126	0.078	0.265	0.164
Bambi	0.228	1.26574	0.553623	0.368	0.244	0.72	0.527
Hbegf	0.228	1.26574	0.793188	0.177	0.12	0.367	0.223
Cd44	0.227	1.26019	0.500953	0.531	0.391	1.185	0.926
Mxra8	0.227	1.26019	0.44894	0.722	0.579	1.433	1.167
Sema3a	0.227	1.26019	0.655331	0.26	0.173	0.472	0.317
Hsd17b11	0.227	1.26019	0.658149	0.241	0.165	0.4	0.266
Abhd11	0.227	1.26019	0.590386	0.326	0.253	0.572	0.404
Snx10	0.227	1.26019	0.769962	0.122	0.078	0.199	0.12
Tspan11	0.227	1.26019	0.744949	0.13	0.082	0.218	0.134
Ubtd2	0.227	1.26019	0.46436	0.512	0.433	0.941	0.737
Baiap2	0.227	1.26019	0.537721	0.484	0.372	0.9	0.675
Rala	0.227	1.26019	0.334949	0.706	0.652	1.392	1.194
Ppp1r2	0.227	1.26019	0.350667	0.818	0.758	1.914	1.665
Cers6	0.226	1.25464	0.735605	0.17	0.115	0.276	0.172
Sys1	0.226	1.25464	0.348568	0.687	0.633	1.323	1.124
Tspan7	0.226	1.25464	0.742079	0.152	0.101	0.288	0.179
Fam122b	0.226	1.25464	0.779933	0.16	0.113	0.306	0.186
Tbck	0.226	1.25464	0.715519	0.177	0.121	0.3	0.19
Sema3d	0.226	1.25464	0.573167	0.199	0.12	0.384	0.269
Fam69a	0.226	1.25464	0.647814	0.265	0.2	0.491	0.332
2610001J05Rik	0.226	1.25464	0.550852	0.35	0.286	0.622	0.452
Rassf8	0.226	1.25464	0.627419	0.295	0.216	0.517	0.355
Adam12	0.226	1.25464	0.730084	0.183	0.13	0.315	0.198
Kera	0.226	1.25464	0.959841	0.199	0.146	1.285	0.798
Tmem198b	0.226	1.25464	0.787196	0.133	0.089	0.224	0.134
Tenm3	0.226	1.25464	0.565153	0.371	0.305	0.758	0.553
Vstm4	0.226	1.25464	0.541901	0.453	0.34	0.847	0.631
Fdx1	0.226	1.25464	0.482863	0.443	0.37	0.799	0.613
Erbb2ip	0.226	1.25464	0.462987	0.521	0.439	1	0.787
Abi3bp	0.226	1.25464	0.423937	0.706	0.525	1.703	1.423
Bad	0.226	1.25464	0.39766	0.58	0.515	1.081	0.885
Nr4a2	0.225	1.24909	0.653025	0.423	0.363	1.39	1.022
Mdk	0.225	1.24909	0.315477	0.994	0.929	3.616	3.329
Fhl1	0.225	1.24909	0.657424	0.247	0.171	0.474	0.318
Acot9	0.225	1.24909	0.617447	0.298	0.212	0.503	0.347
Slc50a1	0.225	1.24909	0.347344	0.741	0.671	1.514	1.298
Cks1b	0.225	1.24909	0.295228	0.874	0.81	1.935	1.723
Prkcdbp	0.225	1.24909	0.464819	0.672	0.516	1.642	1.343
Marcks	0.225	1.24909	0.31995	0.975	0.884	3.073	2.795
Cdon	0.225	1.24909	0.576998	0.357	0.273	0.647	0.464
Selm	0.225	1.24909	0.255396	0.959	0.924	2.734	2.52
Nxn	0.225	1.24909	0.387467	0.672	0.602	1.37	1.145
Stard3nl	0.225	1.24909	0.451857	0.473	0.414	0.886	0.696
Barx1	0.225	1.24909	0.842631	0.123	0.081	0.328	0.192
Rai14	0.225	1.24909	0.651002	0.238	0.167	0.404	0.27
Acvrl1	0.225	1.24909	0.658158	0.202	0.138	0.329	0.217
Snx24	0.225	1.24909	0.682377	0.211	0.152	0.362	0.236
Ctsf	0.225	1.24909	0.615112	0.312	0.227	0.572	0.398
Pdlim1	0.225	1.24909	0.656004	0.263	0.191	0.499	0.336
Dclk1	0.224	1.24353	0.48522	0.557	0.438	1.155	0.908
Magi3	0.224	1.24353	0.640608	0.243	0.177	0.41	0.276
Ssc5d	0.224	1.24353	0.558529	0.205	0.129	0.356	0.251
Tnfsf12	0.224	1.24353	0.473878	0.545	0.435	1.015	0.795
Tob1	0.224	1.24353	0.447584	0.588	0.492	1.16	0.93
Azin1	0.224	1.24353	0.471942	0.489	0.398	0.888	0.69
Mllt4	0.224	1.24353	0.545736	0.354	0.281	0.628	0.458
Atp6v0e	0.224	1.24353	0.278947	0.853	0.819	1.886	1.688
Cercam	0.223	1.23798	0.660576	0.214	0.153	0.363	0.24
Srxn1	0.223	1.23798	0.823458	0.11	0.076	0.201	0.117
Pmepa1	0.223	1.23798	0.373184	0.736	0.661	1.656	1.412
Cxxc4	0.223	1.23798	0.78654	0.132	0.093	0.261	0.157
Smim14	0.223	1.23798	0.326868	0.739	0.674	1.468	1.268
Akr1b8	0.223	1.23798	0.752767	0.113	0.075	0.192	0.117
4931406P16Rik	0.223	1.23798	0.52364	0.367	0.296	0.651	0.482
Slitrk6	0.223	1.23798	0.607266	0.121	0.076	0.214	0.144
Arf2	0.223	1.23798	0.529699	0.389	0.303	0.717	0.532
Pdlim7	0.223	1.23798	0.510607	0.423	0.332	0.751	0.565
Zfp36l1	0.223	1.23798	0.374551	0.765	0.679	1.856	1.595
Ptprs	0.223	1.23798	0.384461	0.594	0.527	1.138	0.941
Rtn3	0.223	1.23798	0.309668	0.784	0.723	1.6	1.4
Rbp4	0.223	1.23798	0.574639	0.376	0.272	1.021	0.758
Fam171b	0.222	1.23243	0.604044	0.281	0.217	0.51	0.355
Cpxm1	0.222	1.23243	0.411761	0.591	0.514	1.257	1.032
Sema6c	0.222	1.23243	0.62759	0.189	0.129	0.307	0.206
Epha7	0.222	1.23243	0.616592	0.264	0.198	0.511	0.353
Adgrl3	0.222	1.23243	0.551191	0.344	0.276	0.652	0.475
Spint2	0.222	1.23243	0.803991	0.126	0.09	0.272	0.162
Rrad	0.222	1.23243	0.823089	0.145	0.1	0.361	0.215
Prkcd	0.222	1.23243	0.660666	0.169	0.119	0.281	0.184
Fbxo34	0.222	1.23243	0.545157	0.323	0.256	0.577	0.419
Gatsl3	0.222	1.23243	0.617821	0.242	0.171	0.431	0.295
Jdp2	0.222	1.23243	0.462646	0.494	0.404	0.909	0.711
Zfp385a	0.222	1.23243	0.58857	0.296	0.231	0.558	0.394
Tubb6	0.222	1.23243	0.491863	0.453	0.338	0.885	0.68
Nkain4	0.221	1.22688	0.644025	0.195	0.137	0.378	0.253
Kcne1l	0.221	1.22688	0.765114	0.124	0.087	0.24	0.146
Ptgfrn	0.221	1.22688	0.53722	0.338	0.256	0.625	0.458
Gem	0.221	1.22688	0.481948	0.456	0.348	1.037	0.81
Bend5	0.221	1.22688	0.541654	0.337	0.247	0.611	0.446
Ust	0.221	1.22688	0.708522	0.102	0.068	0.16	0.1
Bicc1	0.221	1.22688	0.363402	0.694	0.608	1.476	1.254
Islr	0.221	1.22688	0.358969	0.79	0.68	1.704	1.465
Alas1	0.221	1.22688	0.571929	0.282	0.227	0.53	0.377
Shisa5	0.221	1.22688	0.421338	0.478	0.415	0.878	0.701
Csrnp1	0.221	1.22688	0.578127	0.298	0.218	0.564	0.401
Tcn2	0.221	1.22688	0.63736	0.203	0.148	0.355	0.238
Gas7	0.221	1.22688	0.537475	0.348	0.275	0.683	0.503
Enah	0.22	1.22133	0.347039	0.631	0.567	1.281	1.087
Rnd3	0.22	1.22133	0.397172	0.673	0.566	1.442	1.204
Dstn	0.22	1.22133	0.267233	0.838	0.809	1.907	1.716
Efnb1	0.22	1.22133	0.50104	0.388	0.297	0.687	0.517
Gclm	0.22	1.22133	0.511858	0.357	0.289	0.634	0.472
Ephb2	0.22	1.22133	0.555438	0.262	0.183	0.43	0.306
Wbscr17	0.22	1.22133	0.559212	0.311	0.227	0.546	0.392
Mest	0.22	1.22133	0.302799	0.998	0.94	4.958	4.666
Mpp6	0.22	1.22133	0.334517	0.622	0.608	1.417	1.217
Heca	0.22	1.22133	0.553247	0.296	0.231	0.515	0.37
Slco2a1	0.22	1.22133	0.673081	0.114	0.076	0.196	0.126
Rtn4	0.22	1.22133	0.295007	0.883	0.818	2.088	1.868
C1qtnf2	0.22	1.22133	0.490813	0.449	0.351	0.938	0.724
Ntn1	0.22	1.22133	0.625013	0.178	0.123	0.318	0.214
Id4	0.22	1.22133	0.633759	0.224	0.164	0.452	0.307
Lhfpl2	0.22	1.22133	0.467669	0.428	0.35	0.795	0.615
Heg1	0.22	1.22133	0.579063	0.261	0.193	0.462	0.325
Arhgdig	0.22	1.22133	0.664351	0.14	0.094	0.234	0.152
Bvht	0.22	1.22133	0.671345	0.15	0.107	0.268	0.174
Atf6	0.219	1.21578	0.649467	0.177	0.131	0.301	0.199
Plxdc2	0.219	1.21578	0.508945	0.355	0.256	0.69	0.517
Crabp2	0.219	1.21578	0.444029	0.557	0.421	1.348	1.095
Ntng1	0.219	1.21578	0.573173	0.118	0.077	0.249	0.172
Adgrl2	0.219	1.21578	0.40168	0.587	0.504	1.184	0.973
Shb	0.219	1.21578	0.589546	0.226	0.166	0.392	0.272
Sh3bp5	0.219	1.21578	0.621426	0.202	0.149	0.343	0.232
Cnih1	0.219	1.21578	0.259546	0.797	0.755	1.622	1.452
Rnf130	0.219	1.21578	0.417137	0.445	0.388	0.812	0.647
Hist3h2ba	0.219	1.21578	0.741941	0.104	0.072	0.216	0.133
Dbn1	0.219	1.21578	0.448357	0.472	0.388	0.882	0.694
Cyb5r3	0.219	1.21578	0.426996	0.512	0.419	0.948	0.758
Epha3	0.219	1.21578	0.605814	0.213	0.152	0.439	0.303
Ak3	0.219	1.21578	0.496455	0.33	0.271	0.579	0.433
Col3a1	0.218	1.21023	0.26931	0.999	0.97	6.1	5.835
Hecw2	0.218	1.21023	0.722016	0.114	0.081	0.207	0.129
Chst14	0.218	1.21023	0.511826	0.306	0.244	0.539	0.398
Tspan5	0.218	1.21023	0.473817	0.4	0.314	0.709	0.543
Spsb1	0.218	1.21023	0.653334	0.125	0.087	0.204	0.133

## Sheet: Fibro1
	AUCPR	AUCPR.ratio	exp.fc	posFrac_7	posFrac_rest	nTrans_7	nTrans_rest
Col3a1	0.312	5.72914	1.21998	1	0.974	6.993	5.788
Sparc	0.275	5.04973	1.16822	1	0.999	6.033	4.892
Irx5	0.27	4.95791	2.99306	0.648	0.083	1.272	0.236
Ptgfr	0.243	4.46212	3.17957	0.308	0.051	0.675	0.092
Col1a2	0.243	4.46212	1.23845	1	0.988	6.504	5.287
Irx3	0.236	4.33358	2.95779	0.38	0.042	0.634	0.099
Pappa2	0.232	4.26013	2.97486	0.389	0.058	0.745	0.119
Irx1	0.232	4.26013	2.43373	0.804	0.114	1.758	0.527
Arhgdib	0.229	4.20504	2.19687	0.822	0.29	2.009	0.731
Vax2os	0.226	4.14996	2.86827	0.266	0.027	0.407	0.063
Lox	0.226	4.14996	1.77648	0.912	0.521	2.632	1.332
Cacna2d3	0.224	4.11323	3.11443	0.138	0.014	0.211	0.026
Cryab	0.224	4.11323	2.61731	0.589	0.111	1.274	0.3
Dpep1	0.223	4.09487	2.67567	0.492	0.118	1.084	0.233
Vgll3	0.221	4.05814	2.90757	0.36	0.053	0.632	0.102
Adh7	0.22	4.03978	3.14291	0.182	0.021	0.32	0.04
Cpxm2	0.216	3.96633	2.84163	0.343	0.045	0.634	0.107
Grem2	0.215	3.94797	2.9598	0.253	0.032	0.424	0.062
Figf	0.214	3.9296	2.51154	0.488	0.11	0.959	0.221
Fstl3	0.213	3.91124	3.03598	0.2	0.024	0.313	0.042
Col1a1	0.21	3.85615	1.21099	1	0.955	6.976	5.78
Irx2	0.21	3.85615	2.48534	0.585	0.087	1.068	0.258
C2	0.207	3.80107	2.84264	0.314	0.047	0.589	0.098
Angptl4	0.204	3.74598	1.94093	0.84	0.358	2.029	0.85
Mgst1	0.202	3.70925	2.17073	0.771	0.221	1.829	0.648
Cdkn2c	0.199	3.65416	2.64304	0.382	0.065	0.629	0.121
Mmp19	0.199	3.65416	3.05042	0.154	0.021	0.253	0.033
Pcsk9	0.197	3.61744	2.71337	0.303	0.052	0.513	0.091
Cox6c	0.196	3.59908	1.00789	0.998	0.971	3.848	2.938
Adamts2	0.195	3.58071	1.78986	0.782	0.32	1.473	0.598
Serpinh1	0.193	3.54399	0.835485	1	0.998	5.199	4.394
Cpz	0.191	3.50726	2.33762	0.578	0.134	1.19	0.326
Twist2	0.185	3.39709	1.95089	0.912	0.282	2.196	0.946
Rspo1	0.185	3.39709	2.38679	0.338	0.052	0.726	0.17
Nt5e	0.183	3.36036	2.24675	0.558	0.133	1.029	0.286
Tbx1	0.181	3.32364	2.58006	0.13	0.018	0.203	0.036
Ch25h	0.181	3.32364	2.50814	0.152	0.022	0.249	0.047
Psd	0.18	3.30527	2.43769	0.382	0.073	0.611	0.134
Zfp536	0.179	3.28691	2.49035	0.191	0.028	0.304	0.059
Crnde	0.179	3.28691	2.4634	0.158	0.022	0.242	0.047
Col14a1	0.174	3.1951	1.14232	0.956	0.778	3.758	2.739
Hmgcs2	0.172	3.15837	2.77643	0.13	0.022	0.295	0.047
Thy1	0.172	3.15837	2.21264	0.495	0.117	0.992	0.279
Slit2	0.169	3.10329	2.25135	0.378	0.096	0.684	0.173
Dpt	0.167	3.06656	1.82701	0.875	0.296	2.407	1.146
Gfra2	0.166	3.0482	2.43685	0.233	0.046	0.375	0.077
Col7a1	0.164	3.01147	1.80769	0.477	0.083	0.974	0.351
Twist1	0.164	3.01147	1.34745	0.978	0.694	2.983	1.893
Bcl11b	0.164	3.01147	1.87834	0.497	0.087	1.053	0.37
Adamts20	0.161	2.95638	2.17614	0.105	0.017	0.156	0.036
Cd63	0.159	2.91966	0.536886	0.998	0.996	4.583	4.073
H2-Q10	0.156	2.86457	2.22316	0.108	0.019	0.148	0.033
Vegfc	0.155	2.84621	2.13735	0.356	0.084	0.561	0.148
Vamp5	0.154	2.82785	2.34466	0.125	0.023	0.188	0.039
Ccnd1	0.152	2.79112	1.51407	0.835	0.407	2.08	1.091
Ctsh	0.152	2.79112	1.96974	0.462	0.148	0.995	0.326
Klf5	0.15	2.7544	2.01295	0.415	0.109	0.684	0.202
Hmgn3	0.15	2.7544	1.26656	0.905	0.676	2.623	1.653
Lgals1	0.15	2.7544	0.83433	1	0.975	5.786	4.972
BC026585	0.149	2.73603	2.31692	0.154	0.035	0.264	0.057
Fzd1	0.148	2.71767	2.04353	0.301	0.089	0.506	0.14
Rpl39l	0.147	2.69931	1.94091	0.426	0.108	0.801	0.255
Pbx1	0.146	2.68095	1.35398	0.732	0.389	1.421	0.728
Creb3l1	0.144	2.64422	1.20981	0.851	0.533	1.825	1.07
Vcam1	0.144	2.64422	1.49695	0.829	0.371	1.848	0.942
Inhbb	0.139	2.55241	2.12605	0.114	0.025	0.163	0.039
Col5a1	0.138	2.53404	0.767199	0.991	0.899	3.317	2.648
Tgfbr3	0.137	2.51568	1.35101	0.571	0.301	1.063	0.513
Dcn	0.137	2.51568	0.960174	1	0.913	5.636	4.703
5930412G12Rik	0.136	2.49732	1.79771	0.127	0.027	0.186	0.056
Rcn3	0.136	2.49732	0.697031	0.989	0.941	3.27	2.663
Ccdc80	0.135	2.47896	1.25685	0.769	0.469	1.881	1.086
Adam33	0.134	2.46059	1.40596	0.697	0.33	1.33	0.652
Htra1	0.134	2.46059	1.26344	0.965	0.534	2.917	1.899
Lum	0.133	2.44223	0.988645	0.998	0.87	4.519	3.591
Il1rap	0.132	2.42387	1.93496	0.134	0.031	0.179	0.049
a	0.131	2.40551	1.53575	0.36	0.088	0.725	0.293
Cldn10	0.131	2.40551	1.58288	0.244	0.059	0.51	0.191
Gata6	0.131	2.40551	2.02541	0.215	0.063	0.433	0.119
Nebl	0.13	2.38714	1.79227	0.116	0.027	0.179	0.054
Hoxd4	0.13	2.38714	1.91948	0.116	0.027	0.191	0.053
Ddah1	0.13	2.38714	1.436	0.716	0.324	1.46	0.72
Kitl	0.129	2.36878	1.28259	0.831	0.458	1.989	1.151
Fth1	0.129	2.36878	0.54085	1	0.999	5.112	4.59
Nnmt	0.128	2.35042	1.55884	0.49	0.197	0.945	0.394
Efemp1	0.128	2.35042	1.68262	0.455	0.157	1.171	0.475
Cxcl14	0.128	2.35042	1.43914	0.734	0.318	1.953	1.042
Hoxc6	0.127	2.33205	1.65158	0.268	0.069	0.419	0.147
Thsd4	0.126	2.31369	1.76174	0.341	0.107	0.563	0.19
Pdia6	0.126	2.31369	0.544591	1	0.98	3.713	3.218
Cpq	0.126	2.31369	1.4865	0.62	0.247	1.157	0.525
Slc48a1	0.126	2.31369	1.72827	0.363	0.11	0.583	0.202
Vav3	0.125	2.29533	2.01641	0.105	0.028	0.174	0.045
Adamtsl5	0.124	2.27697	1.7554	0.182	0.048	0.251	0.079
Cebpb	0.123	2.2586	1.08959	0.925	0.682	2.851	1.971
Fgf13	0.122	2.24024	1.83929	0.138	0.038	0.217	0.064
Tbxa2r	0.122	2.24024	1.68572	0.338	0.109	0.564	0.2
Wnt5a	0.122	2.24024	1.31329	0.659	0.323	1.249	0.636
Lix1	0.122	2.24024	1.58147	0.297	0.082	0.613	0.235
Aldh1l2	0.121	2.22188	1.74993	0.251	0.079	0.403	0.132
Arhgef7	0.121	2.22188	1.57557	0.407	0.153	0.661	0.257
Zeb2	0.12	2.20352	1.29368	0.776	0.367	1.8	1.009
Sec61b	0.12	2.20352	0.546198	1	0.985	3.615	3.122
Gap43	0.12	2.20352	1.36577	0.727	0.31	1.807	0.978
Ifitm1	0.118	2.16679	1.54198	0.444	0.184	1.008	0.43
Nova1	0.118	2.16679	1.82046	0.174	0.054	0.274	0.083
Plaur	0.117	2.14843	1.64042	0.29	0.095	0.48	0.172
Cav1	0.116	2.13007	1.39454	0.466	0.15	0.857	0.388
Atf5	0.116	2.13007	1.05232	0.798	0.48	1.5	0.912
Adm	0.116	2.13007	1.77276	0.189	0.064	0.363	0.116
Rnase4	0.116	2.13007	1.08232	0.78	0.451	1.479	0.883
Usp2	0.116	2.13007	1.5424	0.374	0.137	0.64	0.253
P4ha2	0.116	2.13007	1.06864	0.905	0.556	2.096	1.357
Kif26a	0.116	2.13007	1.53276	0.171	0.048	0.249	0.091
Prr16	0.116	2.13007	1.65879	0.158	0.045	0.236	0.079
Cbln2	0.116	2.13007	1.68266	0.246	0.083	0.568	0.202
Agtr2	0.115	2.1117	0.695224	0.818	0.708	2.558	2.007
Alx3	0.115	2.1117	1.64374	0.105	0.03	0.174	0.058
Mmp23	0.115	2.1117	1.36155	0.574	0.261	1.148	0.559
Hoxc4	0.115	2.1117	1.48121	0.163	0.046	0.256	0.097
Tmem132c	0.114	2.09334	1.28139	0.602	0.237	1.061	0.533
Slc7a10	0.114	2.09334	1.67339	0.268	0.092	0.474	0.166
Tnfrsf19	0.114	2.09334	1.36668	0.127	0.035	0.186	0.075
Gm28875	0.114	2.09334	1.65836	0.114	0.032	0.164	0.054
Klf9	0.114	2.09334	1.2039	0.673	0.357	1.347	0.74
Prkcdbp	0.113	2.07498	1.07623	0.897	0.524	2.093	1.35
Fez1	0.113	2.07498	1.32046	0.585	0.254	1.009	0.491
Sorl1	0.113	2.07498	1.5415	0.141	0.041	0.195	0.07
Sat1	0.112	2.05662	1.1217	0.705	0.44	1.576	0.934
Pcdh10	0.112	2.05662	1.48098	0.385	0.139	0.712	0.297
Frem1	0.112	2.05662	1.24738	0.218	0.062	0.321	0.144
Fgf21	0.112	2.05662	1.70817	0.145	0.046	0.284	0.093
Galnt16	0.112	2.05662	1.33634	0.44	0.203	0.775	0.358
Filip1l	0.112	2.05662	1.30927	0.607	0.327	1.587	0.855
Sp5	0.111	2.03825	1.03054	0.125	0.036	0.224	0.114
Mme	0.111	2.03825	1.36435	0.446	0.158	0.719	0.323
Ptx3	0.11	2.01989	1.30241	0.527	0.226	1.179	0.597
Zfp36l2	0.11	2.01989	1.03576	0.721	0.462	1.544	0.952
Kcng2	0.11	2.01989	1.69851	0.132	0.042	0.207	0.067
Ssr2	0.109	2.00153	0.475148	0.998	0.974	3.297	2.878
Penk	0.109	2.00153	1.15188	0.736	0.425	2.127	1.331
Svep1	0.109	2.00153	1.32556	0.413	0.197	0.725	0.334
Rras2	0.109	2.00153	1.46574	0.334	0.13	0.613	0.253
Larp6	0.109	2.00153	1.5717	0.112	0.035	0.177	0.062
Col5a2	0.108	1.98316	0.644374	0.998	0.916	3.847	3.258
Plpp3	0.108	1.98316	0.774727	0.903	0.736	2.465	1.865
Fam174b	0.108	1.98316	1.27371	0.314	0.105	0.569	0.263
Pnp	0.108	1.98316	0.917787	0.765	0.529	1.646	1.089
Osr2	0.108	1.98316	1.24753	0.569	0.272	1.075	0.552
Fndc1	0.108	1.98316	1.0817	0.648	0.372	1.48	0.884
Slk	0.108	1.98316	0.891757	0.809	0.558	1.613	1.077
Sowahc	0.107	1.9648	1.51487	0.242	0.088	0.393	0.15
Capg	0.106	1.94644	1.3447	0.242	0.082	0.352	0.149
Adgra2	0.106	1.94644	1.39687	0.325	0.122	0.468	0.196
Loxl1	0.106	1.94644	1.00275	0.635	0.444	1.552	0.974
Guca1a	0.106	1.94644	1.45861	0.303	0.114	0.541	0.221
Emx2os	0.106	1.94644	1.60318	0.132	0.046	0.214	0.074
Sdpr	0.105	1.92808	1.36309	0.367	0.158	0.691	0.309
Meis2	0.105	1.92808	1.27788	0.453	0.196	0.795	0.382
Bend5	0.105	1.92808	1.19465	0.488	0.251	0.878	0.45
Nrgn	0.105	1.92808	0.776363	0.229	0.071	0.46	0.286
Fam46a	0.105	1.92808	0.980494	0.851	0.565	2.221	1.514
Slit3	0.105	1.92808	1.31029	0.404	0.151	0.644	0.295
Nfil3	0.105	1.92808	1.28344	0.451	0.199	0.821	0.395
Aldh1a1	0.105	1.92808	1.65919	0.116	0.045	0.219	0.073
Dlc1	0.104	1.90971	0.85268	0.736	0.525	1.482	0.995
Pth1r	0.104	1.90971	0.979279	0.741	0.408	1.441	0.903
Comt	0.104	1.90971	0.941287	0.716	0.454	1.303	0.819
H2-K1	0.104	1.90971	1.30334	0.275	0.097	0.426	0.188
Ptk7	0.104	1.90971	1.03925	0.684	0.394	1.245	0.737
Ms4a4d	0.104	1.90971	1.79915	0.121	0.048	0.255	0.078
Hmcn1	0.103	1.89135	1.3124	0.349	0.137	0.635	0.29
Anxa2	0.103	1.89135	0.710267	0.991	0.917	3.923	3.272
Tpbg	0.103	1.89135	1.22429	0.44	0.169	0.715	0.35
Rgs7bp	0.103	1.89135	1.29271	0.341	0.127	0.589	0.27
Tnfaip6	0.102	1.87299	0.92821	0.864	0.586	2.377	1.68
Hoxd8	0.102	1.87299	1.27008	0.367	0.138	0.56	0.259
Ctsk	0.102	1.87299	0.763451	0.934	0.751	2.414	1.828
Lgr5	0.102	1.87299	1.37034	0.235	0.088	0.465	0.198
Arsb	0.102	1.87299	1.27479	0.319	0.151	0.524	0.24
Tnfrsf12a	0.102	1.87299	1.06614	0.723	0.377	1.59	0.971
Fas	0.102	1.87299	1.44852	0.169	0.063	0.28	0.109
Fn1	0.101	1.85463	0.738436	0.949	0.818	3.098	2.468
Tcfl5	0.101	1.85463	1.4234	0.154	0.056	0.254	0.1
St6galnac3	0.101	1.85463	1.31683	0.13	0.045	0.187	0.078
Tmem26	0.101	1.85463	1.33588	0.273	0.11	0.428	0.185
Aebp1	0.101	1.85463	0.789655	0.826	0.605	1.729	1.226
Cdk6	0.1	1.83626	1.29873	0.255	0.095	0.37	0.162
Maoa	0.099	1.8179	1.25272	0.338	0.145	0.533	0.248
Tes	0.099	1.8179	1.29606	0.209	0.077	0.333	0.145
Dnajc15	0.099	1.8179	1.05525	0.589	0.303	0.943	0.53
Ltbp2	0.099	1.8179	1.40882	0.213	0.09	0.517	0.217
Csgalnact2	0.098	1.79954	1.14031	0.442	0.214	0.674	0.345
Trim16	0.098	1.79954	1.28776	0.215	0.084	0.342	0.15
Sema5a	0.098	1.79954	1.09541	0.53	0.284	1.019	0.566
Camk2n2	0.098	1.79954	1.31694	0.198	0.079	0.3	0.128
Apbb1ip	0.097	1.78118	1.30615	0.244	0.111	0.433	0.191
Thbs1	0.097	1.78118	0.91504	0.62	0.448	1.504	0.981
Ptger3	0.097	1.78118	1.39784	0.141	0.056	0.238	0.095
Ppic	0.097	1.78118	0.472821	0.998	0.964	3.171	2.759
Stambpl1	0.097	1.78118	1.2137	0.295	0.119	0.459	0.216
Nr4a3	0.096	1.76281	1.35972	0.196	0.086	0.373	0.157
Pcsk6	0.096	1.76281	1.1862	0.281	0.112	0.438	0.209
Ntrk3	0.096	1.76281	1.23811	0.218	0.086	0.375	0.171
Hsp90b1	0.096	1.76281	0.503525	0.998	0.968	3.61	3.155
2310022B05Rik	0.096	1.76281	1.06565	0.53	0.26	0.819	0.449
Chd3	0.096	1.76281	0.79892	0.84	0.591	1.783	1.265
Kdelr3	0.096	1.76281	0.552857	0.963	0.858	2.418	1.986
Emx2	0.096	1.76281	1.19342	0.356	0.15	0.603	0.295
Ramp1	0.095	1.74445	1.26799	0.229	0.098	0.474	0.216
Dsel	0.095	1.74445	0.91424	0.514	0.327	0.911	0.553
Gpx7	0.095	1.74445	0.722203	0.886	0.675	1.909	1.417
Clec2d	0.095	1.74445	1.24434	0.134	0.051	0.196	0.086
Tlcd2	0.095	1.74445	1.16637	0.33	0.151	0.505	0.247
Robo2	0.095	1.74445	1.01696	0.435	0.186	0.763	0.427
Zdhhc14	0.095	1.74445	1.06772	0.112	0.042	0.147	0.072
Adamts19	0.095	1.74445	1.25707	0.237	0.099	0.369	0.166
Fam107b	0.094	1.72609	1.11937	0.387	0.178	0.661	0.342
Sfrp2	0.094	1.72609	0.979327	0.697	0.398	2.157	1.462
Plin2	0.094	1.72609	0.956028	0.574	0.369	1.155	0.707
Hs3st1	0.094	1.72609	1.43611	0.141	0.059	0.297	0.117
Aff1	0.094	1.72609	1.28896	0.132	0.054	0.204	0.087
Fkbp9	0.094	1.72609	0.519114	0.93	0.857	2.422	2.015
Tmsb10	0.094	1.72609	0.527504	0.998	0.967	4.276	3.781
Pparg	0.094	1.72609	1.1851	0.145	0.057	0.216	0.099
Large	0.094	1.72609	1.19037	0.264	0.121	0.394	0.186
Emid1	0.094	1.72609	1.17718	0.251	0.106	0.383	0.182
Pxdc1	0.094	1.72609	0.986003	0.556	0.312	1.005	0.593
Fkbp11	0.094	1.72609	0.69761	0.888	0.665	1.898	1.423
Emp2	0.094	1.72609	1.03881	0.356	0.149	0.647	0.351
Ifit2	0.094	1.72609	1.1687	0.127	0.05	0.174	0.08
Upf3b	0.093	1.70773	1.08757	0.396	0.172	0.58	0.302
Arhgap29	0.093	1.70773	1.00142	0.411	0.256	0.812	0.462
Hivep3	0.093	1.70773	1.34941	0.143	0.061	0.24	0.099
Ifitm3	0.093	1.70773	0.769735	0.919	0.656	2.543	1.938
Adk	0.093	1.70773	0.869643	0.607	0.385	1.051	0.666
Zbtb16	0.093	1.70773	1.24035	0.218	0.097	0.357	0.162
Filip1	0.093	1.70773	1.24906	0.134	0.054	0.201	0.088
Axin2	0.093	1.70773	0.93762	0.18	0.069	0.259	0.141
Zfp608	0.093	1.70773	1.21053	0.191	0.08	0.291	0.133
Nr4a2	0.092	1.68936	1.02115	0.571	0.363	1.671	1.054
Ddost	0.092	1.68936	0.441012	0.996	0.952	2.933	2.558
Ccnd2	0.092	1.68936	0.666353	0.927	0.741	2.398	1.884
Pvrl2	0.092	1.68936	0.850567	0.71	0.451	1.34	0.887
Cebpa	0.092	1.68936	1.22887	0.16	0.067	0.25	0.112
Slco2a1	0.092	1.68936	1.18935	0.182	0.077	0.281	0.13
Meis1	0.092	1.68936	1.13788	0.222	0.092	0.341	0.165
Gm266	0.092	1.68936	1.1419	0.286	0.129	0.468	0.231
Igfbp2	0.091	1.671	1.06522	0.545	0.325	1.736	1.08
Dusp10	0.091	1.671	1.21293	0.213	0.098	0.349	0.161
Hspa5	0.09	1.65264	0.361002	0.991	0.981	3.664	3.335
Pcolce	0.09	1.65264	0.602324	0.949	0.848	2.862	2.359
Mfhas1	0.09	1.65264	1.1141	0.312	0.161	0.508	0.257
Slc1a3	0.09	1.65264	1.11671	0.284	0.138	0.496	0.25
Mbd1	0.09	1.65264	1.23169	0.211	0.111	0.406	0.187
Flrt1	0.09	1.65264	1.04725	0.138	0.056	0.186	0.093
Kcne4	0.089	1.63427	1.04605	0.196	0.087	0.324	0.166
Arl4c	0.089	1.63427	1.32718	0.187	0.094	0.413	0.179
Hdlbp	0.089	1.63427	0.43303	0.989	0.938	2.858	2.493
Thbd	0.089	1.63427	1.06356	0.134	0.058	0.223	0.111
Mid1ip1	0.089	1.63427	1.10347	0.233	0.106	0.385	0.192
Gstm2	0.089	1.63427	1.00205	0.402	0.21	0.691	0.386
Ostc	0.089	1.63427	0.37539	0.991	0.973	3.185	2.856
Thsd7a	0.089	1.63427	0.786535	0.103	0.042	0.137	0.081
Akr1b3	0.089	1.63427	0.82022	0.593	0.377	1.016	0.659
Kcnj8	0.089	1.63427	1.08969	0.22	0.103	0.499	0.256
Anpep	0.089	1.63427	1.20686	0.136	0.062	0.202	0.091
Scube2	0.089	1.63427	0.911525	0.273	0.118	0.459	0.262
Crabp1	0.089	1.63427	0.678727	0.879	0.574	3.146	2.562
Lgalsl	0.089	1.63427	0.941838	0.495	0.279	0.84	0.497
Ftsj3	0.089	1.63427	0.882242	0.534	0.306	0.814	0.497
Zswim6	0.089	1.63427	1.08333	0.253	0.119	0.397	0.201
Arhgap28	0.089	1.63427	0.933175	0.457	0.255	0.74	0.434
Idh1	0.088	1.61591	0.823941	0.552	0.349	0.947	0.608
Itga8	0.088	1.61591	0.919894	0.193	0.081	0.277	0.153
Trim2	0.088	1.61591	1.00064	0.286	0.13	0.425	0.228
Col24a1	0.088	1.61591	1.11502	0.112	0.049	0.168	0.08
Eif5a	0.088	1.61591	0.326073	1	0.989	3.69	3.392
Arhgap23	0.088	1.61591	1.02349	0.22	0.097	0.303	0.157
Fgf10	0.088	1.61591	1.1696	0.141	0.064	0.251	0.117
Mapk13	0.088	1.61591	1.07213	0.204	0.091	0.318	0.16
Dnm3os	0.087	1.59755	0.863136	0.554	0.351	1.199	0.776
Gpc4	0.087	1.59755	0.782784	0.659	0.404	1.097	0.733
Reck	0.087	1.59755	0.958857	0.402	0.209	0.617	0.35
Pxk	0.087	1.59755	1.06689	0.275	0.142	0.444	0.229
Gm9780	0.087	1.59755	1.01497	0.187	0.085	0.272	0.141
Hoxb4	0.087	1.59755	1.03349	0.101	0.045	0.167	0.084
Hsp90aa1	0.087	1.59755	0.409892	0.976	0.944	3.194	2.835
Ets2	0.087	1.59755	0.883191	0.466	0.296	0.898	0.554
Cpt1a	0.087	1.59755	1.0637	0.132	0.059	0.188	0.093
Eprs	0.086	1.57919	0.443147	0.919	0.849	2.293	1.952
Prdm11	0.086	1.57919	1.06682	0.149	0.073	0.237	0.118
Abca1	0.086	1.57919	1.05747	0.193	0.092	0.302	0.153
Lrrc17	0.086	1.57919	0.625628	0.732	0.544	1.542	1.163
Cdc7	0.086	1.57919	1.07853	0.196	0.101	0.306	0.153
Clip1	0.086	1.57919	0.788436	0.571	0.367	0.985	0.648
Rpia	0.086	1.57919	1.00682	0.244	0.115	0.354	0.187
Irf2bp2	0.086	1.57919	0.743248	0.651	0.442	1.195	0.824
Peli2	0.086	1.57919	0.924002	0.378	0.213	0.624	0.362
Kctd9	0.086	1.57919	1.16288	0.132	0.069	0.215	0.1
Sema3f	0.086	1.57919	0.976623	0.171	0.075	0.231	0.122
Lsamp	0.086	1.57919	0.95229	0.253	0.116	0.406	0.224
Sapcd1	0.086	1.57919	0.97421	0.152	0.067	0.247	0.131
Nrp2	0.085	1.56082	0.859911	0.376	0.19	0.726	0.444
Lpar1	0.085	1.56082	0.629143	0.776	0.568	1.511	1.135
Hacd4	0.085	1.56082	0.998339	0.279	0.142	0.466	0.252
Gnai1	0.085	1.56082	0.873802	0.488	0.251	0.745	0.453
Eva1a	0.085	1.56082	0.757613	0.13	0.057	0.191	0.116
B3gnt9	0.085	1.56082	0.929132	0.363	0.185	0.557	0.319
Icam1	0.085	1.56082	0.921339	0.367	0.187	0.692	0.406
Ptrf	0.085	1.56082	0.706906	0.756	0.501	1.405	1.007
Dab2	0.085	1.56082	0.874665	0.424	0.261	0.793	0.485
Fstl1	0.085	1.56082	0.449846	0.993	0.966	3.783	3.371
Igsf10	0.084	1.54246	0.728776	0.62	0.418	1.183	0.821
Lmna	0.084	1.54246	0.439004	0.996	0.96	3.394	3.003
Park7	0.084	1.54246	0.421768	0.945	0.86	2.216	1.896
Bcl7a	0.084	1.54246	0.841936	0.198	0.09	0.267	0.155
Mthfd1l	0.084	1.54246	1.04158	0.116	0.055	0.164	0.082
Col6a2	0.084	1.54246	0.486794	0.989	0.897	3.197	2.772
Cd47	0.084	1.54246	0.625136	0.785	0.575	1.475	1.107
Cyb5a	0.084	1.54246	0.518807	0.873	0.736	1.924	1.561
Cd55	0.083	1.5241	0.75048	0.29	0.142	0.658	0.426
Slc43a1	0.083	1.5241	0.969075	0.167	0.081	0.248	0.132
Sulf2	0.083	1.5241	0.683826	0.734	0.515	1.508	1.103
Ophn1	0.083	1.5241	0.89427	0.286	0.143	0.42	0.241
Rap2b	0.083	1.5241	0.869379	0.404	0.226	0.622	0.373
Asph	0.083	1.5241	0.68014	0.615	0.424	1.051	0.739
Camkk2	0.083	1.5241	0.908215	0.334	0.185	0.515	0.297
Impdh1	0.083	1.5241	0.910925	0.323	0.174	0.498	0.286
Tmem150a	0.083	1.5241	0.967969	0.182	0.09	0.273	0.146
Glt8d2	0.083	1.5241	0.847955	0.407	0.246	0.678	0.415
Slc25a37	0.083	1.5241	1.02716	0.114	0.056	0.174	0.088
Phip	0.083	1.5241	0.615805	0.71	0.538	1.396	1.046
Ryk	0.083	1.5241	0.528086	0.851	0.687	1.634	1.298
Cnrip1	0.083	1.5241	0.79037	0.503	0.31	0.829	0.535
Pde4d	0.083	1.5241	0.84144	0.235	0.113	0.357	0.21
Crip1	0.083	1.5241	0.580452	0.932	0.749	3.021	2.526
Cbr3	0.083	1.5241	0.589013	0.222	0.102	0.339	0.234
Thbs2	0.083	1.5241	0.570006	0.666	0.601	1.816	1.432
Cdo1	0.083	1.5241	0.672645	0.763	0.521	1.543	1.138
Lrrn4cl	0.083	1.5241	0.91524	0.213	0.105	0.397	0.224
Tuba4a	0.082	1.50574	0.953667	0.108	0.052	0.164	0.087
Dnm3	0.082	1.50574	0.908329	0.277	0.151	0.445	0.254
Vim	0.082	1.50574	0.423177	1	0.976	6.095	5.679
Gtf3c5	0.082	1.50574	0.928637	0.149	0.074	0.224	0.122
Cachd1	0.082	1.50574	0.83925	0.356	0.188	0.535	0.323
Kdelr2	0.082	1.50574	0.315991	0.998	0.974	3.16	2.883
Rarres2	0.082	1.50574	0.648408	0.664	0.473	1.353	0.994
Etfb	0.082	1.50574	0.527052	0.837	0.666	1.607	1.275
Arf4	0.082	1.50574	0.268885	0.998	0.988	3.392	3.151
Acvr2b	0.082	1.50574	0.938864	0.13	0.063	0.195	0.105
C1qtnf2	0.082	1.50574	0.744039	0.582	0.357	1.091	0.744
Hlf	0.082	1.50574	0.834088	0.207	0.101	0.336	0.198
Map1b	0.082	1.50574	0.592056	0.877	0.659	2.02	1.598
Id2	0.082	1.50574	0.712128	0.716	0.43	1.486	1.07
Baz1a	0.082	1.50574	0.846374	0.411	0.242	0.734	0.453
Clec14a	0.082	1.50574	1.08858	0.114	0.059	0.199	0.097
Efna5	0.082	1.50574	0.707375	0.411	0.207	0.662	0.44
Ltbp1	0.082	1.50574	0.827665	0.418	0.227	0.75	0.469
Prdx6	0.081	1.48737	0.517017	0.778	0.671	1.803	1.454
Celf2	0.081	1.48737	0.624241	0.829	0.577	1.673	1.275
Fam102a	0.081	1.48737	0.927597	0.16	0.082	0.238	0.13
Ada	0.081	1.48737	0.845932	0.18	0.089	0.246	0.142
Nhs	0.081	1.48737	0.964794	0.132	0.068	0.222	0.118
Egfl6	0.081	1.48737	0.608245	0.831	0.656	2.683	2.188
Ecm1	0.081	1.48737	0.908788	0.121	0.061	0.193	0.106
Gdap2	0.081	1.48737	0.916846	0.185	0.095	0.273	0.151
Cacna1c	0.081	1.48737	0.818495	0.112	0.054	0.145	0.084
Ech1	0.081	1.48737	0.52878	0.842	0.678	1.663	1.323
Kcnmb4	0.081	1.48737	0.951087	0.154	0.079	0.263	0.142
Arhgap42	0.081	1.48737	0.779799	0.424	0.254	0.663	0.422
Arhgap5	0.081	1.48737	0.501301	0.793	0.647	1.535	1.227
Ptger4	0.081	1.48737	1.00856	0.119	0.061	0.204	0.105
Pdia5	0.081	1.48737	0.71074	0.607	0.379	0.967	0.663
Reep5	0.081	1.48737	0.398006	0.967	0.898	2.478	2.16
Acaa2	0.081	1.48737	0.65365	0.67	0.457	1.149	0.827
Avpi1	0.081	1.48737	0.885278	0.251	0.13	0.375	0.215
Sh3bp4	0.08	1.46901	0.783469	0.29	0.145	0.399	0.245
Serp1	0.08	1.46901	0.416993	0.859	0.765	1.853	1.564
Slc25a40	0.08	1.46901	0.84079	0.101	0.051	0.142	0.081
Adamts9	0.08	1.46901	0.779325	0.431	0.253	0.722	0.463
Tgfb1	0.08	1.46901	0.710985	0.163	0.079	0.238	0.15
Nudt19	0.08	1.46901	0.786902	0.409	0.229	0.604	0.38
Parva	0.08	1.46901	0.711114	0.523	0.332	0.814	0.549
Mrgprf	0.08	1.46901	0.88534	0.11	0.055	0.148	0.082
Arid3a	0.08	1.46901	0.80144	0.169	0.083	0.244	0.145
Sntb2	0.08	1.46901	0.531704	0.811	0.642	1.617	1.281
Plscr4	0.08	1.46901	0.915817	0.103	0.052	0.151	0.082
Bcl11a	0.08	1.46901	0.720818	0.209	0.1	0.342	0.217
Acyp2	0.08	1.46901	0.999542	0.11	0.057	0.169	0.087
Ntn1	0.08	1.46901	0.805805	0.248	0.126	0.373	0.225
Sgtb	0.08	1.46901	0.79851	0.167	0.083	0.224	0.133
Neat1	0.08	1.46901	0.695889	0.565	0.37	1.5	1.09
Hs6st1	0.079	1.45065	0.832834	0.248	0.137	0.376	0.223
Mark1	0.079	1.45065	0.865212	0.259	0.154	0.403	0.235
Plxdc2	0.079	1.45065	0.747427	0.459	0.263	0.809	0.534
Gria3	0.079	1.45065	0.852676	0.248	0.14	0.408	0.24
Nupr1	0.079	1.45065	0.78292	0.42	0.274	1.145	0.769
Abce1	0.079	1.45065	0.556949	0.58	0.437	0.996	0.745
Cdh11	0.079	1.45065	0.554057	0.793	0.618	1.808	1.435
Maf	0.079	1.45065	0.782032	0.402	0.24	0.838	0.544
Col23a1	0.079	1.45065	0.579533	0.292	0.15	0.531	0.376
Serpinf1	0.079	1.45065	0.53886	0.84	0.708	2.277	1.867
Lrrc59	0.079	1.45065	0.428999	0.881	0.774	1.912	1.61
Osr1	0.079	1.45065	0.716379	0.503	0.324	0.987	0.676
Sipa1l1	0.079	1.45065	0.823195	0.231	0.121	0.345	0.205
Egflam	0.079	1.45065	0.774462	0.16	0.082	0.227	0.137
Adamts1	0.079	1.45065	0.648737	0.635	0.457	1.391	1.025
Mapre2	0.079	1.45065	0.79814	0.374	0.222	0.59	0.368
Cdc42ep2	0.079	1.45065	0.715479	0.578	0.368	1.124	0.781
Ermp1	0.079	1.45065	0.840733	0.145	0.076	0.21	0.121
Mtx2	0.078	1.43229	0.606384	0.657	0.468	1.122	0.826
Rcn1	0.078	1.43229	0.372114	0.96	0.879	2.422	2.127
Slc25a5	0.078	1.43229	0.478116	0.954	0.78	2.229	1.867
Nxt2	0.078	1.43229	0.713187	0.105	0.054	0.14	0.087
Gm15261	0.078	1.43229	0.791269	0.116	0.06	0.159	0.094
Wwtr1	0.078	1.43229	0.498414	0.824	0.662	1.581	1.269
Kirrel	0.078	1.43229	0.738826	0.136	0.069	0.168	0.103
Slc44a1	0.078	1.43229	0.755574	0.336	0.206	0.517	0.328
Ephb2	0.078	1.43229	0.768578	0.321	0.19	0.506	0.318
2810474O19Rik	0.078	1.43229	0.743499	0.391	0.255	0.708	0.463
Tshz3	0.078	1.43229	0.761713	0.301	0.171	0.453	0.284
Arap1	0.078	1.43229	0.727862	0.389	0.224	0.574	0.373
Dusp8	0.078	1.43229	0.794979	0.244	0.132	0.394	0.24
Hand2	0.078	1.43229	0.704046	0.301	0.16	0.493	0.322
Xbp1	0.078	1.43229	0.469057	0.804	0.66	1.592	1.296
Pmp22	0.078	1.43229	0.407173	0.967	0.877	2.476	2.151
Lasp1	0.078	1.43229	0.643498	0.541	0.373	0.919	0.651
Gm21967	0.078	1.43229	0.880406	0.121	0.064	0.186	0.104
P3h2	0.078	1.43229	0.758576	0.167	0.087	0.239	0.146
Abi3bp	0.078	1.43229	0.574164	0.712	0.549	1.844	1.454
Pde10a	0.078	1.43229	0.800101	0.347	0.217	0.736	0.467
Isoc1	0.078	1.43229	0.578303	0.637	0.483	1.14	0.853
Trim8	0.078	1.43229	0.748767	0.334	0.191	0.512	0.326
Cyr61	0.077	1.41392	0.623809	0.374	0.214	0.777	0.549
Adamtsl1	0.077	1.41392	0.81362	0.27	0.172	0.521	0.319
Ptpn13	0.077	1.41392	0.69364	0.301	0.159	0.394	0.256
Ankrd13a	0.077	1.41392	0.754257	0.327	0.186	0.457	0.288
Tpst1	0.077	1.41392	0.629341	0.615	0.403	0.974	0.699
Sbds	0.077	1.41392	0.58135	0.629	0.452	1.074	0.798
Slc7a1	0.077	1.41392	0.81218	0.204	0.118	0.309	0.184
Zyx	0.077	1.41392	0.637953	0.477	0.342	0.867	0.613
Cyp26b1	0.077	1.41392	1.00259	0.154	0.097	0.422	0.226
Lrig1	0.077	1.41392	0.755412	0.248	0.141	0.377	0.235
E030030I06Rik	0.077	1.41392	0.664862	0.147	0.077	0.201	0.13
Atp5b	0.077	1.41392	0.306887	0.991	0.964	2.94	2.677
Ang	0.077	1.41392	0.766764	0.196	0.107	0.272	0.166
Fam101b	0.077	1.41392	0.554253	0.508	0.28	0.826	0.61
Nrn1	0.077	1.41392	0.750345	0.332	0.198	0.781	0.513
Frmd6	0.077	1.41392	0.697764	0.459	0.293	0.777	0.526
Snhg18	0.077	1.41392	0.526321	0.778	0.587	1.423	1.116
Fbxo32	0.077	1.41392	0.890067	0.149	0.081	0.265	0.149
Nptxr	0.077	1.41392	0.784546	0.156	0.083	0.222	0.133
Atl2	0.077	1.41392	0.766529	0.259	0.167	0.427	0.266
Sfxn3	0.077	1.41392	0.762478	0.119	0.062	0.169	0.102
Bzw1	0.076	1.39556	0.294861	0.971	0.941	2.689	2.444
Kcnk2	0.076	1.39556	0.568108	0.171	0.091	0.293	0.204
Cd34	0.076	1.39556	0.554314	0.796	0.535	1.867	1.487
Cd44	0.076	1.39556	0.61396	0.593	0.406	1.286	0.956
Pak3	0.076	1.39556	0.760452	0.215	0.124	0.352	0.218
S100a10	0.076	1.39556	0.406004	0.996	0.934	3.951	3.575
3110021N24Rik	0.076	1.39556	0.729237	0.163	0.089	0.233	0.145
Mrpl33	0.076	1.39556	0.378809	0.815	0.711	1.605	1.362
Tac1	0.076	1.39556	0.339389	0.103	0.054	0.207	0.166
Tax1bp1	0.076	1.39556	0.430203	0.881	0.74	1.8	1.507
Htra2	0.076	1.39556	0.678351	0.424	0.266	0.632	0.426
Copb1	0.076	1.39556	0.399735	0.919	0.782	1.896	1.615
Cd81	0.076	1.39556	0.277553	0.998	0.992	3.817	3.561
Dcbld1	0.076	1.39556	0.61517	0.105	0.056	0.149	0.099
Col6a1	0.076	1.39556	0.358492	0.998	0.962	3.928	3.596
Glud1	0.076	1.39556	0.524103	0.716	0.537	1.255	0.974
Hoxb2	0.076	1.39556	0.678673	0.204	0.111	0.311	0.202
Timp2	0.076	1.39556	0.416596	0.971	0.847	2.419	2.09
Stk3	0.076	1.39556	0.751294	0.251	0.15	0.373	0.233
Phldb2	0.076	1.39556	0.665046	0.455	0.291	0.801	0.554
Hspa9	0.076	1.39556	0.415618	0.824	0.717	1.684	1.411
Frat2	0.076	1.39556	0.697853	0.33	0.191	0.53	0.349
Prim2	0.075	1.3772	0.705482	0.209	0.118	0.286	0.182
Ier5	0.075	1.3772	0.549385	0.62	0.482	1.309	1.007
Hacd1	0.075	1.3772	0.590495	0.58	0.385	0.926	0.676
Tfpi	0.075	1.3772	0.616878	0.567	0.359	0.936	0.674
Nbea	0.075	1.3772	0.662444	0.4	0.254	0.647	0.441
Shb	0.075	1.3772	0.709308	0.284	0.171	0.442	0.286
Ptprd	0.075	1.3772	0.542902	0.646	0.469	1.26	0.969
Add1	0.075	1.3772	0.523606	0.662	0.497	1.132	0.871
Por	0.075	1.3772	0.674128	0.358	0.237	0.586	0.394
Gars	0.075	1.3772	0.491754	0.703	0.554	1.325	1.05
Oraov1	0.075	1.3772	0.712144	0.134	0.076	0.187	0.117
Rgs17	0.075	1.3772	0.889319	0.105	0.063	0.208	0.116
Aplp2	0.075	1.3772	0.483264	0.734	0.593	1.497	1.204
Tbc1d2b	0.075	1.3772	0.70321	0.169	0.094	0.223	0.141
Begain	0.075	1.3772	0.741216	0.138	0.081	0.208	0.128
Fam109b	0.075	1.3772	0.7085	0.13	0.073	0.185	0.116
Fbln1	0.075	1.3772	0.452003	0.919	0.7	2.175	1.836
Hdac7	0.075	1.3772	0.718116	0.255	0.151	0.376	0.24
Wdr55	0.075	1.3772	0.58286	0.116	0.064	0.156	0.106
Gorasp2	0.074	1.35884	0.547422	0.633	0.44	1.022	0.77
Gfra4	0.074	1.35884	0.64048	0.121	0.068	0.171	0.112
Prnp	0.074	1.35884	0.569941	0.567	0.401	1.031	0.768
Tbc1d8b	0.074	1.35884	0.716006	0.242	0.153	0.38	0.243

## Sheet: Fibro2
	AUCPR	AUCPR.ratio	exp.fc	posFrac_8	posFrac_rest	nTrans_8	nTrans_rest
Fbn1	0.67	13.2337	2.90744	0.995	0.618	3.904	1.517
Cd55	0.642	12.6806	4.31561	0.92	0.109	2.208	0.241
Ly6a	0.59	11.6535	4.98825	0.787	0.064	2.872	0.262
Wnt2	0.555	10.9622	4.19584	0.905	0.088	2.12	0.242
Akr1c18	0.526	10.3894	7.78022	0.123	0.001	0.384	0.002
Pi16	0.518	10.2314	4.99289	0.6	0.032	1.382	0.071
Cd248	0.497	9.81663	2.72801	0.941	0.353	2.321	0.681
Lrrn4cl	0.48	9.48085	4.01283	0.73	0.078	1.383	0.137
Mfap5	0.477	9.4216	2.56225	0.991	0.518	4.759	2.437
Sema3c	0.464	9.16482	2.85991	0.979	0.335	2.746	0.837
Fstl1	0.45	8.8883	1.50238	1	0.966	4.684	3.281
Dpp4	0.444	8.76979	3.92979	0.683	0.072	1.319	0.135
Adamts5	0.442	8.73028	3.19528	0.877	0.198	2.093	0.44
Ptgs2	0.438	8.65128	4.90842	0.39	0.017	0.797	0.035
Cd44	0.414	8.17723	2.55625	0.941	0.388	2.475	0.828
Anxa3	0.403	7.95996	3.24325	0.832	0.189	2.369	0.526
Efemp1	0.395	7.80195	3.48451	0.726	0.143	2.078	0.365
Stmn4	0.393	7.76245	4.68468	0.345	0.017	0.69	0.034
Dpt	0.386	7.62418	2.81983	0.981	0.293	3.082	1.041
Chl1	0.385	7.60443	4.83473	0.201	0.007	0.285	0.011
Reln	0.381	7.52543	4.82262	0.21	0.008	0.329	0.013
Prss23	0.381	7.52543	3.78724	0.605	0.083	1.605	0.199
Gm15675	0.36	7.11064	4.49151	0.251	0.012	0.341	0.017
Rras2	0.36	7.11064	3.24528	0.688	0.112	1.26	0.198
Adgrd1	0.358	7.07113	4.09422	0.433	0.029	0.624	0.045
1700003F12Rik	0.353	6.97238	4.5869	0.158	0.006	0.223	0.01
Gap43	0.349	6.89337	2.63171	0.948	0.3	2.625	0.875
Tek	0.345	6.81436	3.77789	0.544	0.043	0.809	0.077
Hspb8	0.336	6.6366	3.45531	0.655	0.087	1.352	0.191
Efhd1	0.327	6.45883	3.83634	0.456	0.035	0.684	0.06
Creb5	0.323	6.37982	2.36174	0.946	0.352	2.234	0.783
Atf3	0.317	6.26131	2.72088	0.903	0.361	3.104	1.106
Ces2g	0.313	6.1823	4.09261	0.196	0.01	0.28	0.018
Col5a3	0.312	6.16255	2.27465	0.939	0.368	2.355	0.888
Jun	0.304	6.00454	2.27993	0.998	0.776	5.118	2.99
Ildr2	0.294	5.80702	3.91201	0.232	0.016	0.337	0.025
Gm12840	0.287	5.66876	4.18643	0.154	0.011	0.297	0.018
Wnt16	0.287	5.66876	3.98763	0.123	0.007	0.151	0.01
Filip1l	0.286	5.64901	2.49776	0.905	0.313	2.321	0.772
S100a10	0.284	5.6095	1.25039	1	0.934	4.684	3.509
Ly6c1	0.284	5.6095	3.43284	0.499	0.054	0.923	0.115
Has1	0.284	5.6095	3.39753	0.475	0.045	0.819	0.101
Rhob	0.283	5.58975	2.08587	0.943	0.529	2.738	1.224
Pde8a	0.281	5.55025	3.14789	0.624	0.077	0.913	0.137
Klf6	0.281	5.55025	1.92824	0.965	0.701	3.611	1.981
Clec3b	0.28	5.5305	2.22869	0.974	0.395	3.078	1.372
S100a11	0.278	5.49099	1.24803	1	0.94	4.201	3.057
Hpse	0.27	5.33298	3.59554	0.3	0.025	0.394	0.037
Ptgs2os2	0.269	5.31323	3.65163	0.189	0.013	0.244	0.021
Nxph1	0.268	5.29348	3.84902	0.121	0.008	0.215	0.016
Rorb	0.266	5.25397	3.54765	0.27	0.022	0.401	0.039
Ugdh	0.262	5.17496	1.96046	0.941	0.586	2.785	1.33
Cadm3	0.26	5.13546	3.54662	0.18	0.013	0.218	0.02
Nov	0.257	5.07621	2.22308	0.839	0.318	2.168	0.806
Igfbp6	0.257	5.07621	2.36204	0.806	0.331	2.52	0.942
Sema3d	0.255	5.0367	2.87263	0.686	0.105	1.161	0.225
Loxl1	0.25	4.93794	1.96391	0.962	0.427	2.157	0.916
1700019D03Rik	0.248	4.89844	3.51907	0.132	0.01	0.194	0.018
Met	0.248	4.89844	3.2442	0.225	0.017	0.27	0.031
Itgb3	0.247	4.87869	3.33668	0.333	0.036	0.455	0.052
Serpinb1a	0.247	4.87869	2.97345	0.56	0.077	0.942	0.16
Tmsb4x	0.245	4.83918	1.22702	1	0.941	5.65	4.461
Marcks	0.24	4.74043	1.13118	0.998	0.895	3.789	2.777
Col3a1	0.235	4.64167	1.12908	1	0.974	6.919	5.804
Rab7b	0.234	4.62191	3.16373	0.338	0.039	0.472	0.061
Emilin2	0.234	4.62191	1.79351	0.877	0.422	1.983	0.889
Dcn	0.233	4.60216	1.3122	1	0.913	5.95	4.672
Prkcdbp	0.228	4.5034	1.76246	0.967	0.522	2.577	1.301
Tnfrsf11b	0.228	4.5034	3.13864	0.317	0.037	0.498	0.066
Tnfaip6	0.226	4.4639	2.08794	0.929	0.584	3.239	1.578
Hspb1	0.223	4.40465	2.73951	0.638	0.208	1.948	0.514
Nupr1	0.223	4.40465	2.32349	0.851	0.252	2.015	0.685
Klf4	0.217	4.28613	1.58219	0.995	0.786	4.067	2.647
Lims2	0.213	4.20713	2.99756	0.139	0.013	0.167	0.022
Ier3	0.212	4.18738	2.2871	0.804	0.327	2.431	0.926
Fst	0.211	4.16762	2.19898	0.877	0.308	2.742	1.163
Pi15	0.21	4.14787	2.93795	0.31	0.039	0.523	0.08
Rgs17	0.21	4.14787	2.86328	0.366	0.049	0.57	0.093
Galnt13	0.209	4.12812	2.97844	0.189	0.02	0.262	0.036
Des	0.208	4.10837	2.46342	0.624	0.157	1.302	0.34
Pdpn	0.205	4.04911	1.67588	0.837	0.409	1.712	0.776
Krt19	0.205	4.04911	3.17141	0.109	0.012	0.179	0.021
Pamr1	0.204	4.02936	2.42273	0.681	0.146	1.227	0.322
Cldn3	0.204	4.02936	2.80627	0.184	0.02	0.259	0.04
Gdf15	0.202	3.98986	3.02589	0.13	0.015	0.235	0.031
Crip1	0.202	3.98986	1.47623	0.96	0.748	3.752	2.455
Ackr3	0.199	3.9306	2.50029	0.57	0.118	1.004	0.236
Ptgs1	0.198	3.91085	2.68679	0.385	0.071	0.658	0.124
Sptbn1	0.196	3.87135	1.15349	0.976	0.805	2.919	1.982
Gata6	0.196	3.87135	2.7279	0.374	0.055	0.604	0.109
Cxcr4	0.194	3.83184	2.87952	0.199	0.025	0.29	0.043
Ugp2	0.194	3.83184	1.27986	0.929	0.674	2.267	1.362
Dusp8	0.193	3.81209	2.41459	0.567	0.115	0.866	0.207
Cdkn1c	0.192	3.79234	0.938618	1	0.989	6.825	5.898
Anxa2	0.192	3.79234	1.13675	1	0.917	4.291	3.24
Gfpt2	0.191	3.77259	1.99114	0.709	0.262	1.37	0.484
Fn1	0.189	3.73309	1.33434	0.991	0.817	3.584	2.422
Jag1	0.189	3.73309	2.3403	0.551	0.138	0.926	0.236
Anxa1	0.189	3.73309	1.97525	0.853	0.317	2.072	0.86
Figf	0.188	3.71333	2.39838	0.603	0.105	0.928	0.228
Il6ra	0.188	3.71333	2.84389	0.17	0.022	0.228	0.034
Mcf2l	0.188	3.71333	2.65678	0.102	0.012	0.104	0.017
Mgll	0.187	3.69358	2.68255	0.303	0.047	0.425	0.075
Adamtsl4	0.185	3.65408	2.71281	0.227	0.031	0.289	0.048
Prkg2	0.185	3.65408	2.65045	0.189	0.024	0.24	0.041
Rab32	0.185	3.65408	2.67591	0.229	0.029	0.266	0.045
Cd34	0.183	3.61457	1.59625	0.986	0.526	2.601	1.42
Apod	0.183	3.61457	2.1767	0.735	0.198	1.411	0.451
Pcdh7	0.182	3.59482	1.97423	0.683	0.239	1.323	0.467
Il15	0.181	3.57507	2.62591	0.113	0.014	0.125	0.021
Nova1	0.179	3.53557	2.6188	0.307	0.047	0.409	0.075
Zyx	0.178	3.51582	1.75224	0.83	0.324	1.402	0.573
S100a6	0.177	3.49606	1.45685	1	0.777	4.92	3.544
Adamts1	0.177	3.49606	1.64747	0.879	0.445	2.006	0.973
Add3	0.177	3.49606	1.39199	0.946	0.543	1.999	1.099
Fbln2	0.176	3.47631	1.52331	0.969	0.579	2.756	1.586
Dusp1	0.176	3.47631	1.93283	0.778	0.336	1.925	0.793
Axl	0.175	3.45656	1.48125	0.816	0.432	1.586	0.78
Mustn1	0.175	3.45656	2.25188	0.165	0.022	0.224	0.05
Rnase4	0.175	3.45656	1.56947	0.92	0.445	1.772	0.859
Timp2	0.174	3.43681	1.08634	0.993	0.846	2.938	2.049
S100a16	0.173	3.41706	1.82393	0.87	0.325	1.849	0.795
Krtdap	0.173	3.41706	2.4001	0.355	0.117	0.846	0.203
Ahnak2	0.172	3.3973	2.3351	0.494	0.093	0.73	0.177
Heg1	0.172	3.3973	2.03277	0.617	0.184	0.981	0.308
Plac8	0.171	3.37755	2.53214	0.163	0.024	0.402	0.078
Mgst1	0.171	3.37755	2.06925	0.766	0.223	1.782	0.661
Adamts19	0.169	3.33805	2.33417	0.459	0.088	0.631	0.149
Fam167a	0.167	3.29855	2.60143	0.135	0.02	0.195	0.034
Nefl	0.167	3.29855	2.30872	0.26	0.041	0.527	0.123
Samd5	0.165	3.25904	2.35163	0.161	0.023	0.175	0.036
Ndrg4	0.165	3.25904	2.45277	0.255	0.041	0.32	0.064
Adam23	0.164	3.23929	2.31281	0.348	0.076	0.532	0.124
Sqrdl	0.164	3.23929	2.34523	0.381	0.07	0.561	0.129
Trio	0.164	3.23929	1.69195	0.797	0.322	1.376	0.579
Col14a1	0.164	3.23929	1.27114	0.998	0.776	3.87	2.732
Ppp1r14b	0.164	3.23929	0.86464	0.981	0.9	3.069	2.339
Tfpi2	0.163	3.21954	2.46912	0.298	0.059	0.487	0.101
Tuba1a	0.163	3.21954	1.33895	0.995	0.823	3.986	2.78
Ncam2	0.163	3.21954	2.37072	0.369	0.074	0.592	0.135
C1qtnf7	0.162	3.19979	2.32359	0.369	0.073	0.591	0.139
Gas7	0.162	3.19979	1.71333	0.655	0.269	1.218	0.49
Tnxb	0.162	3.19979	1.78058	0.816	0.301	1.648	0.697
Sema3b	0.161	3.18004	2.30092	0.113	0.017	0.133	0.028
Bmp3	0.159	3.14053	2.15196	0.381	0.071	0.602	0.159
Rnd3	0.158	3.12078	1.2625	0.877	0.569	2.032	1.194
Tspan18	0.158	3.12078	2.32006	0.286	0.051	0.39	0.087
Tagln2	0.156	3.08128	1.4476	0.962	0.602	2.904	1.756
Adamtsl5	0.156	3.08128	2.18871	0.27	0.044	0.318	0.076
Nnmt	0.156	3.08128	1.94713	0.634	0.191	1.117	0.382
Clec14a	0.156	3.08128	2.28589	0.286	0.05	0.378	0.086
2610016A17Rik	0.156	3.08128	2.28583	0.255	0.044	0.366	0.083
Nhsl1	0.155	3.06152	2.12529	0.447	0.1	0.58	0.155
Plpp3	0.154	3.04177	1.16309	0.974	0.733	2.762	1.841
Tubb6	0.154	3.04177	1.64502	0.806	0.335	1.498	0.663
Pcdh19	0.153	3.02202	2.02567	0.558	0.143	0.835	0.254
Mmp23	0.153	3.02202	1.80529	0.723	0.255	1.375	0.542
Ccdc68	0.153	3.02202	2.12614	0.13	0.021	0.159	0.038
Arsj	0.152	3.00227	2.17212	0.397	0.086	0.579	0.15
Col1a2	0.152	3.00227	1.00121	1	0.988	6.301	5.318
Fndc1	0.151	2.98252	1.63157	0.882	0.36	1.813	0.857
Steap3	0.15	2.96277	2.25361	0.161	0.028	0.203	0.045
Dusp10	0.149	2.94301	2.13113	0.397	0.088	0.559	0.148
Prkab2	0.149	2.94301	2.27515	0.229	0.046	0.307	0.069
Akap12	0.149	2.94301	1.33796	0.988	0.633	3.235	2.114
Slco2a1	0.149	2.94301	2.15235	0.345	0.069	0.467	0.119
Arsi	0.149	2.94301	2.01027	0.53	0.134	0.754	0.227
Tmeff2	0.148	2.92326	1.66309	0.889	0.337	1.912	0.905
Tox2	0.147	2.90351	2.06018	0.106	0.018	0.129	0.032
Fhdc1	0.147	2.90351	2.25616	0.118	0.02	0.138	0.03
Fam124a	0.147	2.90351	2.38868	0.123	0.022	0.165	0.033
Kctd9	0.147	2.90351	2.1668	0.307	0.06	0.37	0.091
Arl4d	0.147	2.90351	2.23668	0.125	0.022	0.158	0.035
Sdpr	0.145	2.86401	1.93036	0.541	0.149	0.899	0.295
Htra3	0.145	2.86401	1.564	0.879	0.371	1.843	0.907
Ahr	0.145	2.86401	2.14148	0.187	0.035	0.24	0.058
Arhgap20	0.144	2.84426	1.77579	0.683	0.215	1.107	0.419
St7	0.143	2.8245	1.72244	0.65	0.219	0.97	0.368
Ccdc12	0.143	2.8245	1.30503	0.778	0.421	1.434	0.756
Sirpa	0.141	2.785	2.0606	0.381	0.084	0.472	0.128
Msn	0.141	2.785	1.28416	0.865	0.491	1.722	0.959
Lox	0.141	2.785	1.39648	0.936	0.521	2.372	1.371
Kcnj8	0.14	2.76525	1.7426	0.437	0.092	0.693	0.244
Pnp	0.14	2.76525	1.30917	0.903	0.523	1.897	1.07
Pcdh20	0.14	2.76525	2.14009	0.165	0.032	0.232	0.056
Nrk	0.139	2.7455	0.914334	0.995	0.827	3.664	2.847
Ptx3	0.139	2.7455	1.84767	0.667	0.22	1.464	0.574
Lrrc17	0.139	2.7455	1.28164	0.924	0.534	1.961	1.131
Hs3st1	0.139	2.7455	2.05516	0.258	0.054	0.414	0.111
Spock3	0.139	2.7455	2.03515	0.329	0.075	0.557	0.157
Csrnp1	0.138	2.72574	1.69293	0.593	0.213	1.011	0.394
Slc43a3	0.137	2.70599	1.95507	0.369	0.109	0.585	0.175
Rap1a	0.137	2.70599	0.977787	0.943	0.695	1.971	1.312
Cpeb2	0.137	2.70599	2.05269	0.246	0.054	0.331	0.087
Klf3	0.137	2.70599	1.38976	0.825	0.441	1.715	0.904
Ap3m2	0.137	2.70599	2.05303	0.125	0.024	0.14	0.035
Hacd4	0.135	2.66649	1.85178	0.452	0.133	0.715	0.236
Cgref1	0.135	2.66649	1.90887	0.39	0.093	0.584	0.18
Nabp1	0.134	2.64674	2.07454	0.151	0.032	0.196	0.049
S100a4	0.134	2.64674	1.79946	0.286	0.06	0.398	0.126
Ostf1	0.133	2.62699	1.33736	0.813	0.395	1.379	0.708
Rcn1	0.132	2.60723	0.781563	0.986	0.878	2.739	2.105
Slc16a6	0.132	2.60723	1.98068	0.151	0.032	0.188	0.05
Ptger4	0.132	2.60723	2.00578	0.246	0.054	0.352	0.096
Lefty1	0.131	2.58748	1.93185	0.147	0.031	0.196	0.054
AW551984	0.131	2.58748	1.58997	0.714	0.257	1.126	0.478
Zfp385a	0.131	2.58748	1.64568	0.643	0.221	0.977	0.389
Map3k8	0.131	2.58748	1.96542	0.27	0.065	0.376	0.106
Man1a	0.13	2.56773	1.601	0.582	0.229	1.016	0.419
Tac1	0.129	2.54798	1.86315	0.213	0.048	0.484	0.15
Opcml	0.129	2.54798	1.87398	0.255	0.058	0.377	0.113
Emp3	0.128	2.52823	0.656858	0.965	0.923	2.907	2.357
Mrgprf	0.128	2.52823	1.8438	0.229	0.049	0.256	0.076
Thsd4	0.128	2.52823	1.80865	0.418	0.104	0.581	0.191
Daglb	0.127	2.50848	1.83764	0.225	0.049	0.255	0.076
Dhrs7	0.127	2.50848	1.41955	0.735	0.319	1.213	0.578
Ahnak	0.127	2.50848	0.904704	0.962	0.82	2.936	2.187
S100a13	0.126	2.48872	1.217	0.863	0.49	1.65	0.941
Spon2	0.126	2.48872	1.57361	0.414	0.1	0.649	0.252
4833412C05Rik	0.126	2.48872	1.86298	0.13	0.029	0.154	0.044
Plat	0.126	2.48872	1.5289	0.69	0.261	1.097	0.48
Jam2	0.126	2.48872	1.89891	0.147	0.033	0.202	0.057
Prelp	0.125	2.46897	1.60874	0.541	0.148	0.85	0.337
Il13ra1	0.125	2.46897	1.79409	0.355	0.087	0.473	0.153
Pcdh10	0.125	2.46897	1.74506	0.44	0.137	0.809	0.292
Lgals9	0.125	2.46897	1.76075	0.392	0.098	0.499	0.166
Col5a2	0.124	2.44922	0.758273	1	0.916	3.947	3.252
Agtr2	0.124	2.44922	0.991912	0.972	0.701	2.789	1.99
Hebp2	0.124	2.44922	1.83412	0.239	0.055	0.295	0.089
Thy1	0.124	2.44922	1.6986	0.444	0.121	0.803	0.298
Mapk12	0.124	2.44922	1.75551	0.118	0.026	0.134	0.041
Dmrt2	0.124	2.44922	1.85392	0.232	0.055	0.342	0.103
Vim	0.123	2.42947	0.696966	1	0.976	6.347	5.661
Postn	0.123	2.42947	1.03293	0.998	0.806	4.726	3.749
Sparc	0.123	2.42947	0.770651	1	0.999	5.686	4.935
Rusc2	0.122	2.40972	1.76676	0.104	0.024	0.119	0.036
Megf9	0.122	2.40972	1.93568	0.201	0.05	0.268	0.075
Cryab	0.122	2.40972	1.62059	0.447	0.121	0.866	0.342
2810433D01Rik	0.122	2.40972	1.59649	0.121	0.027	0.132	0.045
Epdr1	0.122	2.40972	1.76185	0.288	0.071	0.372	0.12
Ehd2	0.121	2.38996	1.356	0.726	0.324	1.133	0.552
Gm9780	0.121	2.38996	1.68992	0.319	0.078	0.394	0.134
Nid1	0.121	2.38996	1.02678	0.955	0.654	2.335	1.578
Camk1d	0.12	2.37021	1.68673	0.286	0.071	0.358	0.121
Acyp2	0.12	2.37021	1.68838	0.217	0.052	0.252	0.083
Eif1	0.12	2.37021	0.392459	1	0.999	4.768	4.392
Dbn1	0.12	2.37021	1.26945	0.764	0.384	1.311	0.691
Flt1	0.119	2.35046	1.66624	0.17	0.042	0.271	0.091
Adam12	0.119	2.35046	1.71049	0.416	0.125	0.567	0.198
Kitl	0.119	2.35046	1.20173	0.83	0.46	1.941	1.16
Dcbld2	0.119	2.35046	1.51565	0.584	0.218	0.838	0.351
Aldh1a1	0.119	2.35046	1.75578	0.173	0.042	0.233	0.073
Arid5a	0.118	2.33071	1.65267	0.4	0.126	0.573	0.208
Ecm1	0.118	2.33071	1.66584	0.225	0.056	0.296	0.1
Slc26a7	0.118	2.33071	1.83263	0.22	0.06	0.409	0.127
Nr4a1	0.118	2.33071	1.4243	0.662	0.336	1.564	0.79
Slc4a4	0.117	2.31096	1.64524	0.404	0.127	0.573	0.209
Il1rl2	0.116	2.29121	1.6768	0.199	0.05	0.233	0.077
Naaa	0.116	2.29121	1.55949	0.563	0.188	0.803	0.325
Hs3st3b1	0.116	2.29121	1.67857	0.137	0.034	0.178	0.058
Rtl1	0.116	2.29121	1.65791	0.161	0.04	0.193	0.064
Stbd1	0.115	2.27145	1.66357	0.345	0.104	0.537	0.192
Pparg	0.115	2.27145	1.72067	0.199	0.054	0.292	0.095
Abcc9	0.115	2.27145	1.3754	0.355	0.095	0.475	0.202
Anpep	0.115	2.27145	1.69851	0.215	0.058	0.268	0.088
Kcnk5	0.115	2.27145	1.66276	0.154	0.039	0.182	0.06
Pfkp	0.115	2.27145	1.4971	0.201	0.049	0.223	0.083
Pxdc1	0.115	2.27145	1.36622	0.69	0.306	1.188	0.581
Zfpm2	0.115	2.27145	1.59292	0.109	0.027	0.126	0.043
Lrrc15	0.115	2.27145	1.68575	0.182	0.048	0.263	0.087
Dpysl3	0.115	2.27145	1.02708	0.903	0.597	2.073	1.364
Adamts14	0.114	2.2517	1.69553	0.151	0.038	0.177	0.057
Pdgfd	0.114	2.2517	1.59057	0.215	0.055	0.261	0.092
Rhoa	0.114	2.2517	0.536284	0.995	0.973	3.152	2.687
Tnfrsf12a	0.114	2.2517	1.27881	0.79	0.375	1.724	0.963
Sptan1	0.113	2.23195	1.09875	0.773	0.447	1.403	0.822
Spag9	0.113	2.23195	0.799387	0.943	0.741	2.103	1.533
Fbn2	0.113	2.23195	0.875781	0.981	0.797	2.912	2.188
Gabra3	0.112	2.2122	1.50187	0.118	0.031	0.132	0.048
Arhgap29	0.112	2.2122	1.40625	0.61	0.246	0.982	0.452
Fyn	0.112	2.2122	1.1196	0.79	0.439	1.416	0.822
Slc16a10	0.112	2.2122	1.52562	0.132	0.034	0.153	0.055
Scara5	0.112	2.2122	1.58003	0.288	0.082	0.446	0.165
Calml4	0.112	2.2122	1.36345	0.735	0.281	1.205	0.592
Hsp90aa1	0.112	2.2122	0.638909	0.993	0.943	3.386	2.822
Tspo	0.112	2.2122	1.46232	0.504	0.207	0.959	0.425
2900026A02Rik	0.111	2.19245	1.49335	0.161	0.042	0.189	0.07
Radil	0.111	2.19245	1.36878	0.106	0.027	0.111	0.044
Medag	0.111	2.19245	1.45764	0.518	0.181	0.87	0.38
Pla2g4a	0.11	2.1727	1.39503	0.234	0.062	0.266	0.107
4930523C07Rik	0.11	2.1727	1.36567	0.496	0.155	0.861	0.397
Lpar4	0.11	2.1727	1.19524	0.745	0.399	1.452	0.814
Slc31a2	0.11	2.1727	1.58654	0.22	0.06	0.271	0.096
Mafk	0.11	2.1727	1.60004	0.215	0.061	0.276	0.097
Calu	0.11	2.1727	0.691347	0.981	0.855	2.644	2.088
Col1a1	0.11	2.1727	0.796833	1	0.956	6.612	5.826
Hspa1a	0.11	2.1727	1.28691	0.449	0.157	0.855	0.413
Ywhah	0.109	2.15294	0.855614	0.934	0.751	2.35	1.707
Sspn	0.109	2.15294	1.48068	0.456	0.15	0.629	0.258
Hsp90b1	0.109	2.15294	0.615586	1	0.968	3.708	3.15
Klf2	0.109	2.15294	1.01397	0.993	0.813	4.636	3.68
Tppp3	0.109	2.15294	1.26978	0.742	0.349	1.637	0.907
Galnt16	0.109	2.15294	1.41217	0.541	0.199	0.807	0.358
Ccdc80	0.109	2.15294	1.15638	0.861	0.466	1.822	1.096
Rhoc	0.108	2.13319	0.663588	0.979	0.897	2.707	2.167
Il3ra	0.108	2.13319	1.5379	0.312	0.095	0.418	0.158
Dtnbp1	0.108	2.13319	1.16758	0.657	0.335	1.064	0.571
Rcan1	0.108	2.13319	1.40993	0.541	0.198	0.862	0.387
Olfml2b	0.107	2.11344	1.28231	0.579	0.182	0.901	0.44
Ptgis	0.107	2.11344	1.16162	0.853	0.421	1.736	1.03
Gstm2	0.107	2.11344	1.38535	0.553	0.203	0.832	0.377
Vcam1	0.107	2.11344	1.19429	0.82	0.373	1.667	0.964
Cyr61	0.107	2.11344	1.43717	0.551	0.205	1.13	0.525
Wbscr17	0.107	2.11344	1.34234	0.574	0.225	0.845	0.394
Csgalnact2	0.107	2.11344	1.3594	0.522	0.211	0.752	0.341
Hsd11b2	0.107	2.11344	1.78933	0.123	0.039	0.207	0.063
Cdkn1a	0.107	2.11344	1.27223	0.747	0.338	1.672	0.93
Aif1l	0.106	2.09369	1.26771	0.142	0.039	0.145	0.062
Reck	0.106	2.09369	1.38389	0.546	0.202	0.762	0.341
E330013P04Rik	0.106	2.09369	1.33465	0.128	0.036	0.161	0.066
Bmp7	0.105	2.07394	1.41042	0.343	0.108	0.511	0.214
Slco3a1	0.105	2.07394	1.41447	0.27	0.08	0.349	0.141
Tmem26	0.105	2.07394	1.43463	0.34	0.107	0.454	0.185
Junb	0.105	2.07394	1.15418	0.778	0.633	2.981	2.035
Ston2	0.105	2.07394	1.43383	0.326	0.102	0.429	0.174
Scn8a	0.105	2.07394	1.41385	0.149	0.043	0.177	0.069
Abi3bp	0.105	2.07394	1.02443	0.924	0.538	2.154	1.431
Uap1	0.104	2.05418	0.845881	0.868	0.615	1.714	1.182
Zcchc5	0.104	2.05418	1.10473	0.804	0.437	1.58	0.945
Ptprz1	0.104	2.05418	1.36776	0.149	0.043	0.217	0.088
Erich1	0.104	2.05418	1.49334	0.142	0.041	0.176	0.065
Plekho2	0.104	2.05418	1.38885	0.163	0.047	0.179	0.071
Calm1	0.104	2.05418	0.489569	1	0.985	3.754	3.307
Ppp2r2b	0.104	2.05418	1.47728	0.288	0.096	0.493	0.197
Cbln2	0.104	2.05418	1.41731	0.26	0.083	0.5	0.208
Klf9	0.104	2.05418	1.17992	0.697	0.357	1.337	0.743
Gm10369	0.103	2.03443	1.3332	0.158	0.046	0.189	0.078
Ptrf	0.103	2.03443	1.00507	0.842	0.497	1.583	0.996
Ptpn21	0.103	2.03443	1.55259	0.118	0.036	0.153	0.054
Abi1	0.102	2.01468	1.23101	0.501	0.235	0.761	0.374
Nfe2l2	0.102	2.01468	0.984611	0.851	0.527	1.723	1.113
Ptprj	0.102	2.01468	1.20537	0.106	0.031	0.115	0.051
Dkk2	0.102	2.01468	1.2275	0.636	0.245	1.192	0.631
Pcsk9	0.102	2.01468	1.37323	0.191	0.059	0.267	0.109
Il17ra	0.102	2.01468	1.32023	0.109	0.032	0.117	0.048
Nav3	0.102	2.01468	1.44177	0.326	0.116	0.505	0.207
Tubb2b	0.102	2.01468	1.00963	0.887	0.549	2.145	1.433
Rock2	0.102	2.01468	0.931937	0.837	0.542	1.635	1.073
Sec16b	0.101	1.99493	1.38438	0.109	0.033	0.132	0.052
Sat1	0.101	1.99493	1.05767	0.716	0.441	1.542	0.94
Adgrg2	0.101	1.99493	1.41361	0.161	0.05	0.238	0.094
Tiparp	0.101	1.99493	1.17903	0.655	0.35	1.43	0.806
Sgms2	0.101	1.99493	1.39987	0.229	0.073	0.302	0.122
Pvr	0.101	1.99493	1.41239	0.272	0.087	0.337	0.136
Atp10a	0.101	1.99493	1.27553	0.182	0.054	0.2	0.086
Sh3bp5	0.101	1.99493	1.36601	0.411	0.145	0.542	0.235
Pgm3	0.101	1.99493	1.07987	0.683	0.356	1.059	0.597
Tmem158	0.101	1.99493	1.03555	0.882	0.501	1.989	1.292
Ms4a4d	0.101	1.99493	1.40694	0.151	0.047	0.208	0.082
Myof	0.101	1.99493	1.32551	0.444	0.151	0.614	0.277
Itih5	0.1	1.97518	0.851781	0.915	0.675	2.517	1.855
Fam122b	0.1	1.97518	1.3836	0.319	0.111	0.46	0.194
Prss12	0.1	1.97518	0.84941	0.272	0.082	0.362	0.212
Camk2d	0.1	1.97518	1.12409	0.657	0.33	1.065	0.586
Fzd4	0.1	1.97518	1.30181	0.437	0.155	0.596	0.272
Wnt11	0.1	1.97518	1.31324	0.265	0.085	0.369	0.16
Gprc5b	0.1	1.97518	1.38068	0.253	0.08	0.303	0.124
Mical1	0.1	1.97518	1.25188	0.239	0.073	0.258	0.114
Eif4ebp1	0.1	1.97518	0.859522	0.846	0.596	1.767	1.217
Ang	0.1	1.97518	1.31699	0.322	0.101	0.372	0.161
Tmod2	0.1	1.97518	1.27815	0.52	0.204	0.764	0.365
Bckdhb	0.1	1.97518	1.22185	0.579	0.276	1.027	0.531
Fgf10	0.1	1.97518	1.47805	0.184	0.062	0.3	0.115
Kcnb1	0.099	1.95543	1.24404	0.109	0.033	0.118	0.051
Klhl13	0.099	1.95543	1.11848	0.674	0.34	1.104	0.613
Plekhg1	0.099	1.95543	1.43788	0.175	0.057	0.227	0.088
Maf	0.099	1.95543	1.23037	0.567	0.232	1.033	0.532
Aebp1	0.099	1.95543	0.874092	0.879	0.604	1.786	1.224
Wsb1	0.099	1.95543	0.849539	0.889	0.623	1.824	1.269
Hprt	0.098	1.93567	1.09725	0.636	0.32	0.987	0.545
Errfi1	0.098	1.93567	1.29217	0.433	0.165	0.693	0.324
Clip1	0.098	1.93567	1.06789	0.664	0.363	1.118	0.64
Scrn1	0.098	1.93567	1.04548	0.125	0.039	0.137	0.068
Chmp3	0.098	1.93567	0.99291	0.728	0.401	1.119	0.668
Kcnq1ot1	0.098	1.93567	0.678456	0.976	0.904	3.86	3.24
Utrn	0.098	1.93567	1.14476	0.586	0.282	0.92	0.489
Myl6	0.098	1.93567	0.511936	1	0.976	3.626	3.163
Pcdh9	0.098	1.93567	1.29653	0.27	0.092	0.378	0.166
Ebf1	0.098	1.93567	0.828388	0.957	0.688	2.342	1.719
1810010H24Rik	0.098	1.93567	1.48221	0.173	0.063	0.286	0.109
Matn2	0.098	1.93567	0.954499	0.735	0.457	1.455	0.925
Pde10a	0.098	1.93567	1.23311	0.515	0.208	0.906	0.456
Stam	0.097	1.91592	1.29755	0.409	0.156	0.545	0.247
Sardh	0.097	1.91592	1.16375	0.109	0.034	0.114	0.052
Dock11	0.097	1.91592	1.23839	0.487	0.178	0.656	0.315
Fabp5	0.097	1.91592	0.787567	0.972	0.839	3.503	2.805
Smim14	0.097	1.91592	0.751574	0.91	0.674	1.764	1.277
Miat	0.097	1.91592	1.27152	0.128	0.041	0.159	0.068
Aoc3	0.097	1.91592	1.10149	0.118	0.037	0.134	0.064
Ablim1	0.097	1.91592	1.29569	0.359	0.128	0.492	0.221
Twist2	0.096	1.89617	0.872432	0.764	0.292	1.527	1.02
Nckap5	0.096	1.89617	1.22638	0.236	0.079	0.296	0.134
Col5a1	0.096	1.89617	0.614353	0.993	0.9	3.194	2.661
Gabre	0.096	1.89617	1.23946	0.154	0.05	0.191	0.084
Fabp4	0.096	1.89617	1.60888	0.163	0.06	1.022	0.42
Trim16	0.096	1.89617	1.21501	0.251	0.083	0.329	0.151
Ctif	0.096	1.89617	1.21727	0.142	0.046	0.16	0.071
Abl2	0.095	1.87642	1.27712	0.324	0.116	0.409	0.183
Ephx1	0.095	1.87642	1.16846	0.21	0.071	0.259	0.121
Thbd	0.095	1.87642	1.12526	0.17	0.056	0.232	0.111
Cxcl1	0.095	1.87642	1.23005	0.161	0.06	0.553	0.262
Slc7a10	0.095	1.87642	1.19834	0.27	0.092	0.372	0.174
Glud1	0.095	1.87642	0.856895	0.823	0.532	1.442	0.962
Serpinb6a	0.095	1.87642	0.703411	0.962	0.769	2.281	1.753
Rin3	0.095	1.87642	1.10476	0.18	0.058	0.179	0.086
Ndrg1	0.095	1.87642	1.17857	0.553	0.228	0.811	0.415
Sulf1	0.094	1.85667	1.01459	0.764	0.406	1.418	0.87
Arl4c	0.094	1.85667	1.08545	0.262	0.091	0.364	0.183
B3galnt1	0.094	1.85667	1.20385	0.473	0.176	0.601	0.292
Csf1	0.094	1.85667	1.1797	0.392	0.142	0.49	0.237
Limk1	0.094	1.85667	1.11163	0.208	0.069	0.226	0.109
Flnc	0.094	1.85667	1.04687	0.664	0.333	1.013	0.578
Plaur	0.094	1.85667	1.09784	0.286	0.096	0.363	0.181
Ccnd1	0.094	1.85667	1.02465	0.792	0.411	1.768	1.126
Fam46a	0.094	1.85667	0.885976	0.78	0.57	2.158	1.523
Ntn1	0.094	1.85667	1.24655	0.333	0.122	0.474	0.219
Kank1	0.094	1.85667	1.23181	0.34	0.124	0.46	0.214
Casp8	0.093	1.83691	1.19403	0.26	0.087	0.288	0.133
Srxn1	0.093	1.83691	1.19103	0.215	0.075	0.271	0.125
Tenm1	0.093	1.83691	1.3568	0.165	0.061	0.278	0.115
Gm15261	0.093	1.83691	1.1752	0.168	0.058	0.2	0.092
Wls	0.093	1.83691	0.840615	0.768	0.525	1.528	1.037
Cpz	0.093	1.83691	1.07493	0.395	0.146	0.694	0.371
Bcat1	0.093	1.83691	1.21261	0.371	0.143	0.486	0.23
Cited2	0.093	1.83691	1.00435	0.719	0.394	1.352	0.827
Stat6	0.093	1.83691	1.05543	0.118	0.04	0.126	0.062
Mfhas1	0.093	1.83691	1.17387	0.421	0.155	0.526	0.257
Arhgap42	0.093	1.83691	1.11498	0.565	0.247	0.784	0.415
Hmgn3	0.093	1.83691	0.726072	0.95	0.674	2.232	1.694
Rgs7bp	0.093	1.83691	1.28103	0.293	0.13	0.589	0.272
Ifrd1	0.093	1.83691	0.790028	0.875	0.693	2.16	1.588
Flrt2	0.093	1.83691	1.19866	0.421	0.194	0.714	0.355
Tbc1d23	0.093	1.83691	1.19239	0.343	0.122	0.424	0.201
Efna5	0.093	1.83691	1.03712	0.544	0.2	0.781	0.433
Man2a1	0.093	1.83691	0.952079	0.759	0.442	1.436	0.912
Galnt1	0.093	1.83691	0.879036	0.766	0.468	1.269	0.821
Emx2os	0.093	1.83691	1.08766	0.137	0.047	0.159	0.077
Wdr44	0.092	1.81716	1.13867	0.196	0.069	0.234	0.111
Shox2	0.092	1.81716	0.766522	0.915	0.672	2.093	1.546
Dapp1	0.092	1.81716	1.02847	0.144	0.049	0.151	0.076
Lpar1	0.092	1.81716	0.835123	0.872	0.564	1.638	1.127
Nagk	0.092	1.81716	1.15223	0.482	0.205	0.659	0.334
Tmem43	0.092	1.81716	1.17345	0.404	0.16	0.524	0.256
Serpinh1	0.092	1.81716	0.496724	1	0.998	4.9	4.423
Lum	0.092	1.81716	0.714648	0.993	0.871	4.286	3.618
Gm17056	0.092	1.81716	1.23952	0.246	0.093	0.363	0.165
Fbxo4	0.092	1.81716	1.1862	0.355	0.13	0.438	0.209
Qpct	0.092	1.81716	1.07345	0.6	0.28	1.074	0.609
Slc39a6	0.092	1.81716	0.974987	0.657	0.352	0.998	0.592
Lurap1l	0.091	1.79741	1.04135	0.35	0.126	0.478	0.252
Rarres2	0.091	1.79741	0.924382	0.842	0.464	1.514	0.984
Mpp6	0.091	1.79741	0.763809	0.813	0.6	1.711	1.226
Igf2os	0.091	1.79741	1.24774	0.123	0.047	0.161	0.07
Gdf10	0.091	1.79741	1.11857	0.39	0.15	0.645	0.333
Spry2	0.091	1.79741	1.11611	0.402	0.155	0.552	0.281
Arf2	0.091	1.79741	1.04035	0.622	0.302	0.956	0.543
Ccdc74a	0.091	1.79741	1.28523	0.154	0.058	0.208	0.089
C2	0.091	1.79741	1.0371	0.161	0.057	0.242	0.123
Snta1	0.09	1.77766	1.14468	0.317	0.124	0.412	0.201
Chst12	0.09	1.77766	1.19452	0.333	0.135	0.477	0.228
Tnfrsf23	0.09	1.77766	0.964754	0.123	0.043	0.128	0.067
Timp3	0.09	1.77766	0.966094	0.619	0.372	1.355	0.846
Atp2b1	0.09	1.77766	0.685182	0.891	0.693	1.962	1.486
Ramp2	0.09	1.77766	0.855813	0.901	0.566	1.914	1.339
Plec	0.09	1.77766	1.02595	0.662	0.3	1.004	0.579
Micall1	0.09	1.77766	1.23818	0.168	0.063	0.217	0.096
Hdac7	0.09	1.77766	1.14374	0.366	0.145	0.476	0.235
Fkbp11	0.09	1.77766	0.728953	0.882	0.666	1.921	1.423
Sfxn3	0.09	1.77766	1.14107	0.168	0.06	0.212	0.1
Rapgef1	0.089	1.75791	1.11726	0.333	0.13	0.409	0.203
Ccdc109b	0.089	1.75791	0.820264	0.118	0.042	0.135	0.078
Slc7a1	0.089	1.75791	1.10681	0.298	0.113	0.365	0.181
Zc3hav1	0.089	1.75791	1.10843	0.35	0.139	0.468	0.236
Spty2d1	0.089	1.75791	0.935899	0.655	0.362	1.044	0.637
Cd164	0.089	1.75791	0.867101	0.745	0.443	1.189	0.767
Tspan14	0.089	1.75791	1.09347	0.227	0.084	0.28	0.138
Hn1	0.089	1.75791	0.71036	0.95	0.724	2.206	1.682
Ext1	0.089	1.75791	1.09428	0.492	0.237	0.752	0.401
3110002H16Rik	0.089	1.75791	0.969419	0.106	0.038	0.119	0.062
Insig2	0.088	1.73816	1.02214	0.452	0.212	0.641	0.351
Adam33	0.088	1.73816	0.971003	0.697	0.332	1.113	0.672
Fitm2	0.088	1.73816	1.15818	0.109	0.041	0.137	0.063
Gstm1	0.088	1.73816	0.984116	0.636	0.323	1.01	0.597
Kcnk6	0.088	1.73816	0.995427	0.144	0.054	0.161	0.083
Sbsn	0.088	1.73816	1.17374	0.281	0.113	0.392	0.187
Ckap4	0.088	1.73816	0.501302	0.993	0.931	2.955	2.529
Col6a6	0.088	1.73816	0.951093	0.657	0.35	1.284	0.801
Vat1	0.088	1.73816	0.832339	0.792	0.484	1.329	0.887
Frmd6	0.088	1.73816	0.983972	0.541	0.289	0.894	0.52
Fos	0.088	1.73816	0.771349	0.735	0.398	2.057	1.512

## Sheet: PDFPs
	AUCPR	AUCPR.ratio	exp.fc	posFrac_15	posFrac_rest	nTrans_15	nTrans_rest
Foxd1	0.616	45.9525	6.27585	0.821	0.033	2.714	0.1
Hs3st6	0.515	38.4181	6.95224	0.545	0.012	1.662	0.025
Sox2	0.514	38.3435	10.0991	0.232	0.001	0.816	0.001
Col23a1	0.453	33.793	4.14333	0.804	0.149	2.438	0.322
Sox18	0.385	28.7203	7.19858	0.241	0.004	0.689	0.006
Gal	0.383	28.5711	7.54981	0.286	0.006	1.359	0.012
Adamts18	0.374	27.8997	8.17192	0.116	0.001	0.263	0.001
Ptch1	0.358	26.7062	3.95526	0.661	0.128	1.885	0.231
Cpne5	0.342	25.5126	4.64015	0.67	0.055	1.555	0.108
Dll1	0.323	24.0952	7.26607	0.196	0.004	0.715	0.006
Cd24a	0.267	19.9177	2.92109	0.902	0.405	3.005	0.947
Glis1	0.249	18.575	5.06732	0.366	0.02	0.809	0.032
Ctnnb1	0.248	18.5004	1.59849	0.812	0.737	2.706	1.498
Col7a1	0.247	18.4258	4.09643	0.786	0.095	2.436	0.331
Prdm1	0.233	17.3814	5.80491	0.152	0.004	0.347	0.007
Pdlim3	0.232	17.3068	5.17265	0.321	0.021	1.082	0.044
Robo2	0.224	16.71	3.38156	0.732	0.192	2.127	0.404
Nrtn	0.22	16.4116	3.54274	0.786	0.154	2.031	0.339
Runx3	0.218	16.2624	4.37413	0.589	0.045	1.419	0.112
Zfand5	0.211	15.7402	1.52973	0.902	0.809	3.015	1.788
Lamc3	0.201	14.9942	5.62009	0.107	0.003	0.269	0.006
Peli1	0.196	14.6212	2.16473	0.786	0.438	2.083	0.784
Ndnf	0.192	14.3229	3.79726	0.509	0.088	1.596	0.196
Sox4	0.185	13.8007	2.01828	0.884	0.661	3.142	1.552
Tcf4	0.185	13.8007	1.86967	0.955	0.8	3.769	2.156
Bmp7	0.184	13.7261	3.36054	0.473	0.115	1.37	0.207
Fam174b	0.178	13.2785	3.65193	0.705	0.109	1.743	0.247
Stmn2	0.177	13.2039	5.42387	0.223	0.015	1.513	0.061
Prdx6	0.173	12.9055	1.95569	0.857	0.674	2.936	1.441
Sgip1	0.169	12.6071	4.63745	0.232	0.017	0.556	0.027
Nradd	0.168	12.5325	2.73508	0.652	0.214	1.588	0.38
Edn3	0.167	12.4579	3.45317	0.491	0.092	1.301	0.181
Frem1	0.156	11.6373	3.70811	0.455	0.065	1.184	0.134
Cbr3	0.155	11.5627	3.47182	0.634	0.101	1.472	0.214
Nkd1	0.154	11.4881	2.96872	0.705	0.202	1.799	0.397
Ebf1	0.154	11.4881	1.34199	0.643	0.702	2.791	1.738
Klf13	0.149	11.1151	2.18608	0.696	0.358	1.848	0.652
Spon1	0.147	10.9659	3.6857	0.446	0.067	1.088	0.121
Scnn1b	0.144	10.7421	4.95028	0.107	0.005	0.281	0.01
Ptgfrn	0.143	10.6675	2.24881	0.482	0.268	1.501	0.47
Sostdc1	0.143	10.6675	3.60348	0.384	0.102	1.718	0.249
Nptx2	0.142	10.5929	4.33479	0.268	0.021	0.635	0.039
Fzd2	0.137	10.22	1.40825	0.929	0.793	2.822	1.717
Lef1	0.133	9.92156	3.84643	0.455	0.047	1.119	0.113
Tmem200a	0.132	9.84696	4.54506	0.152	0.01	0.389	0.019
Rtn4	0.131	9.77237	1.27575	0.938	0.828	2.917	1.89
Enpp2	0.131	9.77237	3.08596	0.411	0.119	1.295	0.228
Sema6a	0.13	9.69777	2.69223	0.509	0.163	1.27	0.285
Axin2	0.129	9.62317	3.39364	0.375	0.071	1.005	0.132
Pik3r1	0.129	9.62317	2.35339	0.616	0.288	1.67	0.513
Chd3	0.127	9.47397	1.81982	0.848	0.601	2.581	1.27
Fam181b	0.126	9.39937	4.3353	0.161	0.014	0.436	0.025
Pde4d	0.126	9.39937	3.1488	0.464	0.115	1.209	0.199
Gm14964	0.125	9.32478	3.97783	0.277	0.023	0.595	0.046
Foxo6	0.124	9.25018	4.24539	0.143	0.013	0.354	0.021
Tmem132c	0.124	9.25018	2.68678	0.768	0.25	1.96	0.535
Pnma2	0.124	9.25018	4.46379	0.107	0.007	0.206	0.01
Adamts20	0.124	9.25018	4.14995	0.188	0.02	0.522	0.035
Avpr1a	0.123	9.17558	4.10319	0.223	0.019	0.483	0.033
Cyp26b1	0.122	9.10098	3.38574	0.446	0.095	1.413	0.213
Pgbd5	0.122	9.10098	4.24989	0.17	0.011	0.37	0.022
Plxna4	0.121	9.02638	4.05722	0.33	0.032	0.889	0.072
Runx1t1	0.119	8.87719	1.94975	0.652	0.374	1.791	0.711
Vax2os	0.119	8.87719	3.72778	0.295	0.037	0.755	0.073
Bmp3	0.118	8.80259	3.31429	0.223	0.085	1.146	0.166
Dcbld1	0.118	8.80259	3.28167	0.295	0.055	0.714	0.092
Ei24	0.118	8.80259	1.78659	0.562	0.354	1.433	0.578
Pla2g4c	0.117	8.72799	4.70229	0.116	0.01	0.388	0.017
St8sia2	0.117	8.72799	3.25277	0.446	0.08	1.042	0.152
Lfng	0.116	8.65339	4.1584	0.134	0.011	0.262	0.016
Hapln3	0.116	8.65339	4.26528	0.143	0.011	0.312	0.018
Egfl6	0.115	8.57879	1.93073	0.946	0.662	3.852	2.178
Bcl11b	0.115	8.57879	3.29742	0.714	0.101	1.98	0.378
Ajap1	0.112	8.355	4.50571	0.125	0.009	0.344	0.017
Tpbg	0.11	8.2058	2.74778	0.634	0.177	1.505	0.349
Sox11	0.11	8.2058	2.01734	0.714	0.457	2.434	1.062
Vdr	0.11	8.2058	4.10702	0.17	0.012	0.325	0.021
Bok	0.108	8.05661	3.34337	0.304	0.074	0.98	0.132
Csrp1	0.108	8.05661	2.07857	0.741	0.413	2.101	0.831
Sdc1	0.108	8.05661	1.79253	0.652	0.421	1.751	0.751
Dstn	0.107	7.98201	1.24667	0.92	0.813	2.705	1.734
Dclk1	0.106	7.90741	1.74009	0.723	0.456	2.015	0.934
Pde3a	0.105	7.83281	3.00409	0.312	0.089	0.862	0.14
Phldb2	0.104	7.75821	2.11525	0.571	0.296	1.588	0.549
Dkk1	0.103	7.68362	4.62606	0.116	0.013	0.652	0.033
Nav2	0.102	7.60902	3.45335	0.286	0.047	0.763	0.089
Mycn	0.101	7.53442	3.84451	0.152	0.018	0.414	0.033
Maoa	0.099	7.38522	2.46095	0.393	0.152	1.033	0.251
Cacng4	0.097	7.23603	3.32703	0.223	0.04	0.534	0.063
Cxcr4	0.096	7.16143	3.52657	0.17	0.032	0.492	0.05
Mllt3	0.095	7.08683	2.74237	0.375	0.109	1.027	0.208
Ammecr1	0.092	6.86304	2.30687	0.464	0.18	1.083	0.294
Cdc40	0.092	6.86304	1.63036	0.625	0.385	1.464	0.649
Zeb2	0.091	6.78844	2.26814	0.857	0.383	2.588	1.029
Myo1b	0.09	6.71384	2.32651	0.688	0.248	1.58	0.482
Prrx1	0.09	6.71384	1.42926	0.893	0.689	2.763	1.655
Wwtr1	0.09	6.71384	1.15367	0.732	0.67	2.055	1.274
Fgfr1	0.09	6.71384	1.50659	0.777	0.616	2.277	1.235
Zic3	0.089	6.63924	3.69116	0.152	0.013	0.315	0.027
Zfp536	0.089	6.63924	3.37883	0.25	0.034	0.565	0.065
Abhd2	0.089	6.63924	2.82014	0.33	0.094	0.818	0.148
Hoxc6	0.089	6.63924	3.12932	0.393	0.075	0.96	0.148
Aplp1	0.088	6.56464	2.48341	0.384	0.12	0.894	0.206
Btg1	0.087	6.49004	1.44446	0.929	0.821	3.273	2.065
Trps1	0.087	6.49004	2.16052	0.777	0.358	2.116	0.804
Adamts4	0.086	6.41545	2.73682	0.384	0.106	0.891	0.174
Pth1r	0.086	6.41545	2.13351	0.875	0.42	2.275	0.907
Fam107b	0.085	6.34085	2.3868	0.455	0.186	1.268	0.344
Trim16	0.085	6.34085	2.82834	0.339	0.088	0.826	0.149
Rasl11b	0.084	6.26625	2.54656	0.5	0.148	1.199	0.289
Tnfrsf19	0.084	6.26625	3.30684	0.25	0.037	0.598	0.073
Twist2	0.083	6.19165	2.40544	0.902	0.308	2.67	1.009
Itih5	0.083	6.19165	1.19125	0.768	0.686	2.831	1.879
Ankrd50	0.083	6.19165	2.3838	0.375	0.133	0.882	0.216
Rab3ip	0.083	6.19165	2.4964	0.473	0.149	1.077	0.259
Cdh11	0.083	6.19165	1.42027	0.777	0.626	2.479	1.438
Fbln2	0.082	6.11705	1.41223	0.714	0.597	2.746	1.653
Ednra	0.082	6.11705	2.69933	0.393	0.106	0.994	0.205
Cfl1	0.082	6.11705	0.90831	1	0.978	3.813	2.992
Ptch2	0.081	6.04246	2.91031	0.188	0.043	0.435	0.066
Lrrn3	0.081	6.04246	3.62298	0.143	0.02	0.391	0.036
Slco5a1	0.08	5.96786	3.63224	0.116	0.013	0.241	0.021
Rcc2	0.08	5.96786	1.92773	0.5	0.266	1.217	0.431
Lrrn1	0.08	5.96786	3.32445	0.232	0.037	0.604	0.073
Rassf3	0.079	5.89326	2.68241	0.339	0.089	0.76	0.148
Wisp1	0.079	5.89326	1.76622	0.643	0.394	1.736	0.753
Nrp2	0.078	5.81866	2.4916	0.482	0.196	1.58	0.437
Ncor2	0.078	5.81866	1.468	0.455	0.346	1.239	0.577
Cdc14b	0.078	5.81866	3.06244	0.241	0.049	0.55	0.078
Hck	0.077	5.74406	3.68923	0.134	0.02	0.397	0.035
Nnat	0.077	5.74406	2.67562	0.688	0.171	1.985	0.549
Slc26a7	0.077	5.74406	3.05741	0.304	0.065	0.841	0.131
Hhip	0.077	5.74406	3.40208	0.196	0.031	0.512	0.057
Nkd2	0.077	5.74406	2.66892	0.304	0.093	0.868	0.176
Slc6a6	0.076	5.66946	1.61309	0.598	0.361	1.467	0.657
Megf6	0.075	5.59487	1.79386	0.411	0.229	1.106	0.414
Fam60a	0.075	5.59487	2.63892	0.286	0.078	0.645	0.125
Ankrd10	0.075	5.59487	1.46861	0.741	0.51	1.793	0.919
Tcf7	0.075	5.59487	3.32951	0.188	0.03	0.542	0.064
Tmem131	0.074	5.52027	1.90228	0.491	0.241	1.118	0.393
Necab1	0.074	5.52027	3.44961	0.152	0.025	0.395	0.041
Slit3	0.073	5.44567	2.34254	0.464	0.16	1.125	0.302
Mgst3	0.072	5.37107	2.11148	0.598	0.29	1.765	0.637
Hmgb3	0.072	5.37107	1.77672	0.75	0.431	1.951	0.877
Zfp618	0.072	5.37107	1.87432	0.321	0.165	0.801	0.266
9330159F19Rik	0.072	5.37107	3.39808	0.107	0.011	0.244	0.025
Reep3	0.072	5.37107	1.25451	0.696	0.562	1.81	1.036
Frrs1l	0.071	5.29647	3.06305	0.17	0.037	0.451	0.062
Ppfibp2	0.071	5.29647	2.74891	0.232	0.058	0.568	0.1
Slain1	0.071	5.29647	3.52567	0.107	0.013	0.284	0.027
Ssbp3	0.07	5.22187	1.36491	0.768	0.534	1.748	0.938
Csnk1e	0.07	5.22187	1.27427	0.625	0.483	1.54	0.839
Ss18	0.07	5.22187	1.64349	0.509	0.296	1.165	0.483
Ccdc109b	0.069	5.14728	3.0203	0.205	0.044	0.513	0.074
B4galnt1	0.069	5.14728	2.79162	0.223	0.054	0.547	0.093
Mef2c	0.069	5.14728	2.13259	0.58	0.265	1.683	0.589
4921524J17Rik	0.068	5.07268	1.44466	0.527	0.394	1.4	0.68
Rtn1	0.068	5.07268	3.47756	0.125	0.025	0.419	0.043
Alx3	0.067	4.99808	3.07559	0.161	0.032	0.435	0.059
Lgals1	0.067	4.99808	1.07268	1	0.976	6.059	5.01
Rpia	0.066	4.92348	2.10228	0.25	0.12	0.679	0.189
Vgll4	0.065	4.84888	1.36301	0.598	0.447	1.533	0.796
Rspo3	0.065	4.84888	2.2344	0.616	0.25	1.909	0.665
Adgre5	0.065	4.84888	2.48714	0.232	0.083	0.652	0.14
Prdx2	0.065	4.84888	0.817892	1	0.982	3.82	3.078
Fez1	0.065	4.84888	1.80272	0.554	0.269	1.31	0.51
Cacna1g	0.065	4.84888	1.89001	0.455	0.213	1.015	0.351
Inhba	0.065	4.84888	2.39718	0.312	0.144	1.149	0.3
Smoc1	0.065	4.84888	2.53727	0.366	0.109	0.975	0.222
Cblb	0.065	4.84888	2.44077	0.277	0.09	0.643	0.142
Srsf3	0.065	4.84888	0.791976	0.911	0.896	2.833	2.182
Wnt6	0.064	4.77429	2.92059	0.125	0.03	0.366	0.054
Prom1	0.064	4.77429	2.95075	0.134	0.032	0.379	0.055
Tshz3	0.064	4.77429	1.79994	0.321	0.176	0.816	0.285
Eif1b	0.064	4.77429	1.06526	0.946	0.895	3.063	2.175
Plk2	0.064	4.77429	2.9189	0.259	0.073	0.829	0.141
Stmn1	0.063	4.69969	1.63122	1	0.762	3.712	2.295
Slc25a40	0.063	4.69969	2.52146	0.152	0.052	0.404	0.079
Arid4b	0.063	4.69969	0.866208	0.804	0.792	2.312	1.667
Tspan17	0.063	4.69969	3.13332	0.143	0.029	0.368	0.047
Lix1	0.063	4.69969	2.6699	0.455	0.089	1.116	0.243
Rgs16	0.062	4.62509	3.24739	0.134	0.024	0.387	0.046
Rab14	0.062	4.62509	0.966489	0.884	0.8	2.35	1.631
Mycl	0.062	4.62509	2.97083	0.214	0.039	0.451	0.066
Tril	0.062	4.62509	1.90594	0.482	0.241	1.209	0.433
Irx2	0.062	4.62509	2.54505	0.482	0.109	1.229	0.299
Hoxc4	0.062	4.62509	2.90151	0.232	0.05	0.609	0.098
Zfp91	0.062	4.62509	0.968617	0.768	0.699	1.994	1.336
Wdr1	0.061	4.55049	1.63885	0.536	0.32	1.26	0.534
Slitrk6	0.061	4.55049	2.53904	0.259	0.082	0.703	0.148
N4bp3	0.061	4.55049	2.99288	0.223	0.042	0.493	0.072
Hoxd4	0.06	4.47589	2.90686	0.161	0.03	0.375	0.056
Zfp644	0.06	4.47589	1.14988	0.634	0.513	1.544	0.898
Eva1a	0.06	4.47589	2.89375	0.25	0.058	0.673	0.111
Ccnd1	0.06	4.47589	1.56478	0.696	0.427	2.198	1.146
Efna2	0.06	4.47589	1.61898	0.464	0.271	1.087	0.45
Jarid2	0.06	4.47589	1.90247	0.429	0.203	1.026	0.353
Mylip	0.06	4.47589	1.83519	0.58	0.296	1.421	0.556
Lrrc15	0.06	4.47589	2.73649	0.107	0.054	0.515	0.09
Ptk7	0.06	4.47589	1.71551	0.732	0.406	1.699	0.752
Mex3d	0.059	4.40129	1.54728	0.5	0.316	1.222	0.542
Lmo7	0.059	4.40129	2.76235	0.25	0.058	0.649	0.116
Fgf10	0.059	4.40129	2.78432	0.277	0.065	0.657	0.116
Pard6g	0.059	4.40129	1.57053	0.357	0.227	0.912	0.375
Flrt3	0.058	4.3267	2.21551	0.304	0.116	0.767	0.203
Gadd45g	0.058	4.3267	2.34735	0.545	0.184	1.575	0.474
Kif26a	0.058	4.3267	2.82619	0.25	0.052	0.558	0.093
Runx1	0.058	4.3267	2.04457	0.527	0.217	1.321	0.447
Mxi1	0.058	4.3267	1.43807	0.545	0.369	1.386	0.674
2900026A02Rik	0.057	4.2521	2.65895	0.179	0.046	0.399	0.071
Prkar1b	0.057	4.2521	2.73601	0.152	0.043	0.418	0.071
Fscn1	0.057	4.2521	1.00175	0.929	0.863	2.892	2.073
Palld	0.057	4.2521	1.189	0.491	0.407	1.344	0.744
Gng2	0.057	4.2521	1.77023	0.473	0.244	1.087	0.411
Ccnjl	0.057	4.2521	3.1117	0.125	0.02	0.285	0.036
2010111I01Rik	0.057	4.2521	2.23109	0.455	0.164	1.179	0.344
Spata5	0.056	4.1775	1.97038	0.277	0.121	0.628	0.188
Gli1	0.056	4.1775	2.35565	0.286	0.091	0.664	0.156
Tex15	0.056	4.1775	2.67157	0.196	0.053	0.491	0.089
Nid1	0.056	4.1775	1.06496	0.732	0.669	2.408	1.613
F2r	0.056	4.1775	1.76614	0.429	0.226	1.031	0.386
Pnn	0.056	4.1775	0.752768	0.857	0.851	2.42	1.841
Qk	0.056	4.1775	0.901172	0.786	0.703	1.989	1.373
Eml4	0.056	4.1775	1.40435	0.58	0.393	1.38	0.683
Sfpq	0.055	4.1029	0.806496	0.946	0.927	3.067	2.384
Marcksl1	0.055	4.1029	1.01199	0.911	0.82	2.789	1.975
Zfp428	0.055	4.1029	1.3973	0.259	0.179	0.682	0.298
Ier2	0.055	4.1029	1.14384	0.777	0.698	2.378	1.536
Nt5e	0.055	4.1029	2.23154	0.491	0.151	1.126	0.324
Gnai2	0.055	4.1029	0.502043	0.955	0.968	3.023	2.593
Lasp1	0.055	4.1029	1.1302	0.473	0.381	1.181	0.659
Rnf8	0.055	4.1029	1.72452	0.214	0.117	0.533	0.183
Lmbrd1	0.054	4.0283	1.70267	0.375	0.191	0.823	0.306
Ism1	0.054	4.0283	2.54563	0.295	0.067	0.641	0.132
Hdac2	0.054	4.0283	1.01303	0.679	0.589	1.627	1.025
Wasf1	0.054	4.0283	2.32551	0.259	0.074	0.517	0.119
Hmg20b	0.054	4.0283	1.2706	0.571	0.427	1.394	0.744
Trp53bp2	0.053	3.95371	1.60235	0.295	0.166	0.68	0.261
2020-09-11	0.053	3.95371	0.955017	0.857	0.785	2.705	1.944
Tgfb1	0.053	3.95371	2.44324	0.286	0.081	0.663	0.147
Fgfr2	0.053	3.95371	2.29314	0.277	0.096	0.747	0.187
Hn1	0.053	3.95371	1.21826	0.911	0.733	2.635	1.696
Srsf2	0.053	3.95371	0.805523	0.955	0.916	2.859	2.195
Btf3	0.053	3.95371	0.388255	1	0.998	4.187	3.823
Pten	0.053	3.95371	1.24774	0.696	0.539	1.766	1.008
Glul	0.052	3.87911	1.83802	0.429	0.202	1.005	0.358
Upf3b	0.052	3.87911	1.85838	0.411	0.181	0.9	0.309
Pag1	0.052	3.87911	2.65909	0.161	0.039	0.348	0.061
Spry1	0.052	3.87911	1.53695	0.357	0.272	1.207	0.537
Adrbk2	0.052	3.87911	2.47327	0.205	0.05	0.419	0.085
Ntf3	0.052	3.87911	2.0533	0.321	0.152	0.973	0.301
Plppr3	0.052	3.87911	2.71575	0.196	0.051	0.494	0.087
Nxn	0.052	3.87911	1.09665	0.732	0.613	1.885	1.176
Hnrnpa1	0.052	3.87911	0.736747	0.991	0.962	3.479	2.826
Cdkn1a	0.052	3.87911	1.98133	0.661	0.355	2.228	0.951
Mid1ip1	0.051	3.80451	2.26116	0.295	0.11	0.757	0.194
Penk	0.051	3.80451	1.68402	0.732	0.438	2.596	1.362
Ybx1	0.051	3.80451	0.503079	0.991	0.998	4.408	3.933
Eif4e3	0.051	3.80451	1.98669	0.188	0.094	0.508	0.146
Ccnd2	0.051	3.80451	0.982125	0.848	0.75	2.682	1.904
Pvrl2	0.051	3.80451	1.26803	0.58	0.464	1.63	0.903
Zfp207	0.051	3.80451	0.971273	0.714	0.605	1.667	1.077
Gmpr	0.051	3.80451	2.64444	0.152	0.038	0.35	0.062
Irf2bpl	0.051	3.80451	1.56211	0.571	0.346	1.407	0.641
Pid1	0.05	3.72991	2.16144	0.25	0.106	0.714	0.193
Kif26b	0.05	3.72991	2.80628	0.116	0.025	0.265	0.041
Dlg3	0.05	3.72991	2.07715	0.205	0.081	0.47	0.126
Tsc22d3	0.05	3.72991	1.2274	0.643	0.497	1.718	0.984
Tec	0.05	3.72991	2.48847	0.143	0.049	0.405	0.081
Bcl7a	0.05	3.72991	2.22102	0.304	0.093	0.609	0.154
Cecr2	0.05	3.72991	2.12405	0.134	0.045	0.283	0.07
Usp3	0.05	3.72991	1.55504	0.402	0.234	0.921	0.383
Stambpl1	0.05	3.72991	2.0934	0.312	0.126	0.771	0.221
Ntng1	0.049	3.65531	2.28677	0.232	0.082	0.711	0.177
Fryl	0.049	3.65531	2.27057	0.268	0.084	0.541	0.13
Tpst1	0.049	3.65531	1.09463	0.482	0.414	1.233	0.707
Wif1	0.049	3.65531	2.03841	0.696	0.21	2.19	0.901
Mtus1	0.049	3.65531	2.10611	0.268	0.102	0.634	0.174
Bcl11a	0.049	3.65531	2.27744	0.339	0.103	0.828	0.214
Krit1	0.048	3.58071	1.28889	0.536	0.39	1.31	0.683
Baz1a	0.048	3.58071	1.79073	0.554	0.247	1.195	0.457
Ano6	0.048	3.58071	1.40123	0.339	0.242	0.86	0.388
Rnpep	0.047	3.50612	1.51128	0.312	0.183	0.726	0.298
Etl4	0.047	3.50612	1.94246	0.259	0.107	0.575	0.173
Snrpb	0.047	3.50612	0.467727	0.946	0.968	3.016	2.615
Lmna	0.047	3.50612	0.857383	0.964	0.962	3.788	3.013
Casz1	0.047	3.50612	2.56906	0.152	0.028	0.339	0.063
Fam126a	0.047	3.50612	1.80513	0.357	0.164	0.767	0.264
Pdhb	0.047	3.50612	1.01396	0.42	0.357	0.998	0.579
Ubash3b	0.047	3.50612	1.84521	0.33	0.149	0.761	0.255
Ahsa2	0.047	3.50612	1.42427	0.446	0.288	1.024	0.47
Fam65b	0.047	3.50612	2.75837	0.125	0.032	0.32	0.052
Sema5a	0.047	3.50612	1.5823	0.491	0.295	1.315	0.582
Hps6	0.047	3.50612	2.65383	0.107	0.023	0.224	0.038
Arl4c	0.046	3.43152	2.31057	0.277	0.097	0.744	0.184
Bach2	0.046	3.43152	2.21081	0.214	0.074	0.487	0.12
Ppp1r14a	0.046	3.43152	2.08537	0.339	0.132	0.922	0.276
Abracl	0.046	3.43152	0.88622	0.741	0.723	2.126	1.496
Wnt5a	0.046	3.43152	1.58262	0.625	0.337	1.458	0.663
Dixdc1	0.046	3.43152	2.2064	0.295	0.101	0.677	0.176
Kremen1	0.046	3.43152	2.42104	0.179	0.057	0.44	0.093
Hs3st3b1	0.046	3.43152	2.58766	0.125	0.038	0.328	0.06
Garem	0.046	3.43152	2.26503	0.143	0.058	0.385	0.089
Mir143hg	0.046	3.43152	2.53229	0.161	0.046	0.425	0.083
Bcl2	0.045	3.35692	1.63488	0.295	0.173	0.747	0.285
Dhx9	0.045	3.35692	0.877784	0.705	0.64	1.755	1.197
Spen	0.045	3.35692	1.39933	0.464	0.298	1.099	0.519
Rgma	0.045	3.35692	1.40528	0.357	0.226	0.858	0.386
Tcf3	0.045	3.35692	1.04838	0.696	0.559	1.612	0.996
Rbmxl1	0.045	3.35692	0.912832	0.777	0.683	1.861	1.262
Zmiz1	0.045	3.35692	1.31254	0.562	0.382	1.305	0.671
Runx2	0.045	3.35692	2.37614	0.205	0.055	0.501	0.111
Malat1	0.045	3.35692	0.610823	1	0.999	7.634	7.027
Jak2	0.045	3.35692	1.82222	0.232	0.114	0.553	0.179
Chn1	0.044	3.28232	2.01268	0.241	0.092	0.522	0.148
Zbtb33	0.044	3.28232	1.76884	0.125	0.077	0.365	0.117
Sms	0.044	3.28232	1.09164	0.393	0.351	1.105	0.623
Asph	0.044	3.28232	1.1526	0.527	0.434	1.328	0.748
Mrfap1	0.044	3.28232	0.506098	0.955	0.976	3.164	2.724
Ythdc1	0.044	3.28232	1.08234	0.616	0.501	1.493	0.893
Actb	0.044	3.28232	0.776668	1	0.999	5.775	5.017
Tet3	0.044	3.28232	1.14887	0.446	0.377	1.193	0.66
Ctbp2	0.044	3.28232	1.28657	0.348	0.224	0.773	0.368
Ifitm1	0.044	3.28232	1.9954	0.455	0.194	1.305	0.453
Ncor1	0.044	3.28232	0.771247	0.857	0.785	2.135	1.579
Psmc5	0.044	3.28232	0.529645	0.598	0.597	1.369	1.068
Nudt3	0.044	3.28232	1.41712	0.455	0.278	0.98	0.448
Hspa1b	0.044	3.28232	2.30372	0.223	0.122	0.887	0.229
Trim8	0.044	3.28232	1.65696	0.384	0.196	0.852	0.328
Agap1	0.043	3.20772	1.65587	0.411	0.208	0.895	0.348
Frmd4a	0.043	3.20772	1.31187	0.375	0.274	0.989	0.482
Dlgap4	0.043	3.20772	1.06398	0.518	0.424	1.236	0.721
Pfn2	0.043	3.20772	1.33172	0.616	0.429	1.508	0.793
Snrpn	0.043	3.20772	2.04841	0.152	0.075	0.439	0.119
Ndnl2	0.043	3.20772	1.11181	0.464	0.383	1.151	0.646
Bmp4	0.043	3.20772	1.99973	0.25	0.097	0.564	0.163
Tbx18	0.043	3.20772	1.48913	0.339	0.23	0.947	0.412
Meis1	0.043	3.20772	2.053	0.25	0.097	0.6	0.169
Hoxb4	0.043	3.20772	2.4263	0.161	0.046	0.403	0.084
Ror2	0.043	3.20772	1.60762	0.286	0.163	0.666	0.254
Emp2	0.043	3.20772	2.07992	0.446	0.157	1.124	0.355
Spred1	0.042	3.13313	1.04243	0.438	0.392	1.171	0.685
a	0.042	3.13313	2.05982	0.393	0.099	0.997	0.309
Nbea	0.042	3.13313	1.40599	0.375	0.26	0.969	0.445
Chchd2	0.042	3.13313	0.478057	1	0.998	4.43	3.978
Gadd45a	0.042	3.13313	2.23481	0.179	0.066	0.472	0.114
Zfp579	0.042	3.13313	1.91588	0.196	0.074	0.43	0.127
Atp5l	0.042	3.13313	0.384904	0.964	0.983	3.179	2.842
Crabp1	0.042	3.13313	1.55916	0.777	0.588	3.959	2.57
Ppm1d	0.042	3.13313	1.31218	0.42	0.309	1.072	0.53
Romo1	0.041	3.05853	0.479448	0.634	0.662	1.523	1.229
Ilf2	0.041	3.05853	0.76392	0.786	0.717	1.859	1.349
Tmem38b	0.041	3.05853	1.41133	0.357	0.224	0.828	0.369
Dynll1	0.041	3.05853	0.575254	1	0.993	4.114	3.579
Tox4	0.041	3.05853	1.04898	0.375	0.311	0.893	0.5
Hnrnpab	0.041	3.05853	0.714928	0.911	0.88	2.644	2.07
Trp53	0.041	3.05853	1.11385	0.705	0.519	1.568	0.932
Luc7l3	0.041	3.05853	0.782086	0.821	0.774	2.184	1.614
Caml	0.041	3.05853	1.17382	0.554	0.397	1.204	0.658
Rpl39l	0.041	3.05853	2.0185	0.411	0.121	0.904	0.281
Cpped1	0.041	3.05853	2.03233	0.17	0.062	0.368	0.099
Srpk1	0.041	3.05853	0.890591	0.607	0.508	1.343	0.871
Tanc1	0.04	2.98393	1.91079	0.25	0.099	0.53	0.161
Rbmx	0.04	2.98393	1.19405	0.536	0.381	1.231	0.668
Eif4g3	0.04	2.98393	0.974407	0.562	0.465	1.295	0.799
Pdgfa	0.04	2.98393	2.09946	0.348	0.139	1.043	0.319
Lama2	0.04	2.98393	1.45947	0.402	0.254	0.986	0.44
Cdk19	0.04	2.98393	2.11148	0.161	0.057	0.336	0.085
Ccar1	0.04	2.98393	0.962295	0.661	0.556	1.552	0.994
Cdkn2aip	0.04	2.98393	1.26306	0.214	0.167	0.583	0.272
Vwa9	0.04	2.98393	1.53772	0.188	0.119	0.492	0.189
Traf4	0.04	2.98393	1.19684	0.75	0.517	1.694	0.982
Ddx5	0.04	2.98393	0.656666	1	0.967	3.771	3.174
Cox6c	0.04	2.98393	0.806789	0.973	0.972	3.72	2.993
Daam2	0.04	2.98393	2.004	0.179	0.065	0.375	0.103
Kif5b	0.04	2.98393	0.788576	0.759	0.73	2.003	1.455
Pbx1	0.039	2.90933	1.22064	0.58	0.405	1.395	0.765
Pdhx	0.039	2.90933	1.6382	0.286	0.14	0.59	0.217
Flna	0.039	2.90933	1.02996	0.509	0.447	1.314	0.789
Lxn	0.039	2.90933	1.39352	0.384	0.252	0.926	0.425
Mcl1	0.039	2.90933	0.575108	0.83	0.823	2.253	1.819
Tmem57	0.039	2.90933	0.929385	0.634	0.565	1.584	1.035
Polr2b	0.039	2.90933	0.997247	0.312	0.266	0.739	0.417
Sfswap	0.039	2.90933	1.00736	0.384	0.332	0.934	0.539
Cald1	0.039	2.90933	0.694037	0.875	0.883	3.018	2.43
Tead2	0.039	2.90933	1.2161	0.67	0.449	1.446	0.801
Top2b	0.039	2.90933	0.917413	0.652	0.565	1.589	1.045
Tns3	0.039	2.90933	1.57116	0.411	0.207	0.846	0.343
Cenpv	0.039	2.90933	1.3147	0.455	0.291	1.02	0.499
Ywhae	0.039	2.90933	0.365625	0.955	0.966	2.902	2.591
Hnrnpk	0.039	2.90933	0.48557	1	0.982	3.297	2.869
Trib2	0.039	2.90933	1.96265	0.268	0.125	0.71	0.218
Lrrc58	0.039	2.90933	0.890883	0.491	0.474	1.28	0.824
Son	0.039	2.90933	0.681702	0.812	0.806	2.187	1.685
Sapcd1	0.039	2.90933	2.10868	0.205	0.07	0.499	0.132
Tubb5	0.039	2.90933	0.714531	1	0.986	4.604	3.927
Prelid2	0.039	2.90933	1.94035	0.161	0.077	0.402	0.116
Prex2	0.038	2.83473	2.19345	0.161	0.051	0.361	0.087
Usp6nl	0.038	2.83473	2.04028	0.125	0.055	0.318	0.084
Pip4k2a	0.038	2.83473	2.06793	0.188	0.065	0.383	0.101
Tmeff1	0.038	2.83473	1.41526	0.321	0.202	0.771	0.339
Cux1	0.038	2.83473	1.56354	0.375	0.199	0.88	0.361
Capg	0.038	2.83473	2.15319	0.232	0.088	0.586	0.154
Lsm14a	0.038	2.83473	1.03803	0.5	0.403	1.145	0.669
Ttc23	0.038	2.83473	1.72363	0.223	0.102	0.475	0.161
Inpp5f	0.038	2.83473	1.85422	0.179	0.084	0.435	0.134
Pwwp2b	0.038	2.83473	2.23111	0.107	0.034	0.25	0.057
Syne1	0.038	2.83473	1.96026	0.232	0.099	0.575	0.171
Tdg	0.038	2.83473	1.43963	0.402	0.223	0.805	0.351
Usp15	0.038	2.83473	1.3566	0.393	0.244	0.842	0.389
Tspan14	0.038	2.83473	1.69609	0.17	0.091	0.417	0.142
Ndfip2	0.038	2.83473	0.925244	0.455	0.413	1.09	0.673
Tmod3	0.038	2.83473	1.06899	0.509	0.391	1.168	0.673
Dzip1l	0.038	2.83473	1.58883	0.268	0.142	0.597	0.227
Hnrnph1	0.038	2.83473	0.658626	0.741	0.717	1.88	1.432
Eif4a1	0.038	2.83473	0.425207	0.991	0.983	3.495	3.113
Pxdc1	0.038	2.83473	1.10174	0.429	0.324	1.092	0.611
Eif3h	0.038	2.83473	0.502588	1	0.987	3.381	2.935
Gsk3b	0.038	2.83473	0.739285	0.696	0.7	1.821	1.332
Ube2i	0.038	2.83473	0.615176	0.839	0.851	2.257	1.794
Ndst1	0.038	2.83473	1.65739	0.277	0.146	0.623	0.228
Pdgfrb	0.038	2.83473	1.33398	0.438	0.308	1.17	0.581
Mms19	0.038	2.83473	1.68975	0.232	0.114	0.507	0.177
Asb6	0.037	2.76013	2.07317	0.143	0.049	0.321	0.083
Hey1	0.037	2.76013	2.0327	0.196	0.078	0.55	0.155
Vps72	0.037	2.76013	1.30866	0.375	0.236	0.821	0.389
Fam110b	0.037	2.76013	0.919004	0.312	0.311	0.897	0.542
Inip	0.037	2.76013	2.25943	0.125	0.042	0.304	0.069
Rell1	0.037	2.76013	1.60468	0.312	0.163	0.699	0.269
G3bp2	0.037	2.76013	0.806742	0.75	0.68	1.808	1.281
BC005561	0.037	2.76013	1.04191	0.571	0.448	1.324	0.791
Gna12	0.037	2.76013	1.25732	0.321	0.222	0.728	0.35
Arhgdib	0.037	2.76013	1.57488	0.58	0.315	1.717	0.822
Psmc4	0.037	2.76013	0.487688	0.634	0.653	1.501	1.205
Rsf1	0.037	2.76013	0.890998	0.616	0.549	1.495	0.986
Tbpl1	0.037	2.76013	1.20237	0.509	0.353	1.108	0.587
Atp5b	0.037	2.76013	0.627429	0.982	0.965	3.23	2.684
Gse1	0.037	2.76013	1.77803	0.188	0.088	0.424	0.137
Samd8	0.037	2.76013	1.88478	0.196	0.083	0.413	0.124
Klf5	0.037	2.76013	1.72466	0.25	0.124	0.642	0.226
C1qtnf1	0.037	2.76013	2.10594	0.152	0.047	0.302	0.076
Trappc13	0.037	2.76013	1.33697	0.366	0.234	0.796	0.369
Twist1	0.037	2.76013	1.169	0.938	0.706	2.908	1.961
Mkl2	0.037	2.76013	1.74825	0.241	0.112	0.514	0.173
Bdh1	0.037	2.76013	2.01444	0.107	0.041	0.257	0.068
Pcnp	0.037	2.76013	0.788052	0.634	0.605	1.559	1.089
Hnrnpm	0.037	2.76013	0.814219	0.804	0.727	1.989	1.427
Ctnna1	0.037	2.76013	1.04391	0.527	0.411	1.207	0.709
Mta2	0.037	2.76013	1.07975	0.286	0.24	0.711	0.38
Cir1	0.036	2.68554	1.19412	0.375	0.268	0.859	0.439
Raly	0.036	2.68554	0.696254	0.759	0.726	1.883	1.411
Cd1d1	0.036	2.68554	1.89845	0.196	0.069	0.395	0.117
Cyr61	0.036	2.68554	1.73707	0.411	0.22	1.345	0.548
Wasf3	0.036	2.68554	1.79589	0.17	0.075	0.374	0.118
Amd1	0.036	2.68554	0.872868	0.455	0.401	1.082	0.687
Map1lc3b	0.036	2.68554	0.587909	0.893	0.872	2.405	1.948
2310022B05Rik	0.036	2.68554	1.24847	0.375	0.273	0.927	0.464
Abhd6	0.036	2.68554	1.87615	0.125	0.062	0.356	0.106
Vcl	0.036	2.68554	1.16931	0.348	0.254	0.853	0.442
Zfp503	0.036	2.68554	1.34788	0.482	0.299	1.132	0.554
Sucla2	0.036	2.68554	0.94455	0.411	0.376	0.999	0.603
Thy1	0.036	2.68554	1.83938	0.375	0.134	0.915	0.319
Slco2a1	0.036	2.68554	1.81934	0.179	0.081	0.426	0.134
Qrich1	0.036	2.68554	1.30999	0.375	0.241	0.805	0.38
Emid1	0.036	2.68554	1.65702	0.205	0.112	0.525	0.188
Igfbp3	0.036	2.68554	1.40714	0.571	0.422	2.219	1.25
Hbp1	0.036	2.68554	0.903879	0.5	0.45	1.229	0.781
Actn1	0.036	2.68554	1.4631	0.304	0.193	0.791	0.339
Zfp410	0.036	2.68554	1.26712	0.152	0.114	0.39	0.175
Nudt14	0.036	2.68554	1.90359	0.161	0.064	0.34	0.099
Ank	0.036	2.68554	2.0186	0.161	0.057	0.348	0.094
Synpo	0.036	2.68554	1.97617	0.188	0.068	0.414	0.117
Itga8	0.035	2.61094	1.85154	0.214	0.086	0.495	0.155
Acvr1	0.035	2.61094	1.43325	0.286	0.191	0.712	0.306
Ctnnbl1	0.035	2.61094	1.04018	0.366	0.292	0.832	0.464
Slc25a5	0.035	2.61094	0.898655	0.964	0.787	2.581	1.877
Diaph2	0.035	2.61094	1.45584	0.277	0.16	0.616	0.256
Meaf6	0.035	2.61094	1.20269	0.339	0.243	0.783	0.393
Kdm1a	0.035	2.61094	0.866558	0.705	0.577	1.509	1.009
Hnrnpdl	0.035	2.61094	0.544168	0.929	0.947	2.879	2.422
Pebp1	0.035	2.61094	0.462447	0.955	0.963	2.981	2.586
Cped1	0.035	2.61094	1.20211	0.598	0.39	1.311	0.717
Exoc6b	0.035	2.61094	1.45831	0.25	0.162	0.619	0.257
Plekhg2	0.035	2.61094	1.42727	0.348	0.213	0.774	0.338
Ube2d1	0.035	2.61094	1.47698	0.268	0.163	0.632	0.26
Ptbp1	0.035	2.61094	0.814651	0.759	0.645	1.701	1.189
Ist1	0.035	2.61094	1.2807	0.402	0.247	0.818	0.394
Efnb3	0.035	2.61094	1.45061	0.17	0.109	0.447	0.18
Smarce1	0.035	2.61094	0.818255	0.714	0.614	1.574	1.085
Cdc42ep4	0.035	2.61094	1.30683	0.321	0.218	0.774	0.364
Zfp322a	0.035	2.61094	1.43802	0.259	0.17	0.654	0.277
4833439L19Rik	0.035	2.61094	1.40005	0.259	0.17	0.63	0.272
Irx1	0.035	2.61094	1.60713	0.509	0.147	1.391	0.616
Cacnb3	0.035	2.61094	1.39455	0.259	0.166	0.626	0.271
Gli2	0.034	2.53634	1.86078	0.223	0.084	0.416	0.127
Ndufs2	0.034	2.53634	0.615862	0.759	0.745	1.826	1.412
Camk1d	0.034	2.53634	1.46416	0.116	0.082	0.336	0.131
Efna4	0.034	2.53634	1.45878	0.259	0.148	0.602	0.249
Fubp1	0.034	2.53634	0.690313	0.732	0.738	2.012	1.526
Leprot	0.034	2.53634	0.544011	0.402	0.485	1.125	0.856

## Sheet: Perichon
	AUCPR	AUCPR.ratio	exp.fc	posFrac_13	posFrac_rest	nTrans_13	nTrans_rest
Igfbp2	0.216	11.8729	2.92393	0.855	0.327	3.169	1.038
Nell2	0.206	11.3232	4.83038	0.217	0.011	0.503	0.021
Aqp1	0.133	7.31062	3.02471	0.434	0.121	1.488	0.289
Grp	0.131	7.20069	4.61722	0.171	0.021	1.055	0.062
Palmd	0.12	6.59605	3.74655	0.125	0.009	0.213	0.017
Tgfbi	0.107	5.88148	2.59236	0.645	0.198	1.881	0.531
Fhl1	0.105	5.77155	2.43191	0.52	0.178	1.238	0.324
Dkk3	0.102	5.60664	2.72874	0.566	0.129	1.238	0.269
Igfbp5	0.101	5.55168	1.92642	0.921	0.63	4.135	2.422
Fam167a	0.093	5.11194	3.23158	0.164	0.023	0.315	0.037
Rcan1	0.092	5.05697	2.15296	0.474	0.211	1.261	0.394
Thbs3	0.086	4.72717	1.50034	0.816	0.485	1.867	0.953
Tspo	0.084	4.61724	2.06623	0.382	0.219	1.309	0.436
Pax1	0.082	4.5073	3.35474	0.132	0.018	0.34	0.037
Adgrg2	0.08	4.39737	2.78862	0.276	0.052	0.541	0.092
Crip2	0.079	4.3424	2.28086	0.441	0.177	1.347	0.398
Ltbp1	0.079	4.3424	2.00472	0.566	0.232	1.337	0.465
Igfbp7	0.078	4.28743	2.19234	0.875	0.331	2.847	1.236
Tppp3	0.076	4.1775	1.65218	0.599	0.365	1.94	0.928
Tnfrsf12a	0.076	4.1775	1.76347	0.743	0.389	2.108	0.982
Cgnl1	0.073	4.0126	2.02794	0.408	0.151	0.836	0.254
Nov	0.072	3.95763	1.82941	0.75	0.337	2.005	0.886
Foxc1	0.069	3.79273	2.43086	0.395	0.087	0.846	0.199
Fhod3	0.068	3.73776	2.73038	0.158	0.026	0.32	0.053
Foxp1	0.067	3.6828	1.79835	0.697	0.299	1.516	0.618
Smpdl3a	0.066	3.62783	2.18753	0.388	0.116	0.771	0.208
Igf2	0.065	3.57286	0.803388	0.993	0.962	4.827	4.061
Prrx1	0.064	3.51789	1.00083	0.783	0.69	2.411	1.659
Gpm6b	0.064	3.51789	1.8067	0.493	0.22	1.076	0.397
Tagln2	0.063	3.46293	1.38598	0.928	0.615	2.919	1.812
Mecom	0.063	3.46293	2.35505	0.303	0.068	0.583	0.134
Anxa1	0.063	3.46293	1.75185	0.757	0.336	2.008	0.924
Meox1	0.062	3.40796	1.95017	0.27	0.166	1.212	0.423
Cthrc1	0.061	3.35299	1.37373	0.961	0.726	4.239	2.982
Ybx3	0.06	3.29803	0.799524	0.914	0.839	2.517	1.893
Myof	0.06	3.29803	1.82168	0.388	0.162	0.823	0.284
Grb14	0.058	3.18809	2.4761	0.132	0.036	0.306	0.06
Sulf2	0.058	3.18809	1.24105	0.776	0.522	1.901	1.109
Eln	0.058	3.18809	1.63715	0.803	0.525	2.86	1.591
2010111I01Rik	0.058	3.18809	1.96871	0.48	0.162	1.036	0.343
Rspo2	0.058	3.18809	2.3624	0.191	0.039	0.396	0.086
Anxa5	0.057	3.13313	0.521488	0.967	0.949	3.019	2.573
Cmtm8	0.057	3.13313	2.37978	0.171	0.048	0.396	0.085
Ezr	0.057	3.13313	2.07686	0.362	0.129	0.841	0.248
Csrp2	0.056	3.07816	1.19009	0.941	0.763	3.269	2.259
Crip1	0.056	3.07816	0.898965	0.842	0.758	3.318	2.539
Igfbp4	0.055	3.02319	0.848819	1	0.855	4.425	3.629
Inhba	0.055	3.02319	1.96214	0.368	0.142	0.929	0.301
Tlr2	0.054	2.96822	2.18965	0.171	0.052	0.345	0.083
Col26a1	0.054	2.96822	1.23106	0.493	0.407	1.5	0.831
Dlx5	0.053	2.91326	2.36347	0.118	0.028	0.263	0.055
Calm1	0.053	2.91326	0.483627	0.993	0.985	3.766	3.324
Hspa4l	0.052	2.85829	2.43822	0.125	0.04	0.308	0.062
Tm4sf1	0.052	2.85829	1.49308	0.77	0.396	2.041	1.075
Cdon	0.052	2.85829	1.32242	0.447	0.285	1.003	0.487
Fstl1	0.052	2.85829	0.816195	1	0.967	4.134	3.379
S100a4	0.051	2.80332	2.24433	0.171	0.069	0.54	0.132
Tnc	0.051	2.80332	1.90093	0.368	0.111	0.868	0.288
Tagln	0.051	2.80332	1.69507	0.316	0.095	1.087	0.43
Dact1	0.051	2.80332	1.54214	0.434	0.219	0.937	0.394
Angptl1	0.05	2.74836	1.05798	0.875	0.641	2.442	1.646
H19	0.05	2.74836	0.748001	1	0.945	4.749	4.037
Ltbp3	0.05	2.74836	1.26355	0.612	0.36	1.222	0.637
Pax9	0.049	2.69339	2.11517	0.105	0.025	0.236	0.058
Pamr1	0.048	2.63842	1.73964	0.447	0.168	0.985	0.371
Ctsl	0.048	2.63842	0.587086	0.993	0.971	3.49	2.966
Matn2	0.048	2.63842	1.07268	0.632	0.468	1.556	0.943
Plec	0.048	2.63842	1.37822	0.559	0.314	1.21	0.59
Ptgis	0.047	2.58345	1.29072	0.711	0.438	1.864	1.056
Sfrp2	0.047	2.58345	1.46165	0.75	0.408	2.569	1.481
Trps1	0.047	2.58345	1.38229	0.651	0.359	1.575	0.815
Cd9	0.046	2.52849	1.19391	0.868	0.627	2.871	1.911
Nedd9	0.046	2.52849	1.81203	0.289	0.103	0.566	0.185
Gas1	0.046	2.52849	0.833651	0.98	0.887	3.576	2.834
Syt11	0.045	2.47352	1.93024	0.171	0.052	0.31	0.088
Col8a2	0.045	2.47352	1.62805	0.441	0.165	0.85	0.333
Nefl	0.045	2.47352	1.93595	0.171	0.05	0.475	0.14
Slc35e4	0.045	2.47352	1.9106	0.171	0.048	0.29	0.083
Pcsk6	0.044	2.41855	1.7157	0.316	0.118	0.609	0.214
Nefm	0.044	2.41855	1.88412	0.224	0.077	0.573	0.179
Dap	0.044	2.41855	0.766974	0.921	0.794	2.262	1.692
Pfkp	0.043	2.36359	2.04532	0.158	0.055	0.326	0.086
Ckb	0.043	2.36359	0.868383	0.572	0.532	1.803	1.241
Gdf5	0.042	2.30862	1.01374	0.105	0.029	0.257	0.133
Wls	0.042	2.30862	0.935803	0.717	0.534	1.613	1.054
Pde8a	0.042	2.30862	1.63512	0.217	0.103	0.501	0.181
Prss23	0.042	2.30862	1.86255	0.243	0.107	0.885	0.302
Laptm4b	0.042	2.30862	1.12112	0.368	0.239	0.8	0.423
Dst	0.041	2.25365	1.01368	0.52	0.399	1.266	0.762
1500015O10Rik	0.041	2.25365	1.17746	0.75	0.315	2.934	1.977
Atp1b1	0.041	2.25365	1.50547	0.395	0.207	1.118	0.498
Hoxd9	0.041	2.25365	1.50658	0.197	0.116	0.529	0.209
Fxyd5	0.041	2.25365	1.8083	0.217	0.095	0.554	0.181
Sesn1	0.041	2.25365	1.47246	0.322	0.143	0.574	0.234
Plpp2	0.041	2.25365	1.87567	0.112	0.045	0.258	0.075
Gas6	0.041	2.25365	1.39486	0.546	0.281	1.507	0.766
Col8a1	0.041	2.25365	1.72729	0.23	0.092	0.613	0.214
Olfml2b	0.04	2.19868	1.41764	0.461	0.197	0.995	0.456
Vim	0.04	2.19868	0.500188	1	0.977	6.186	5.694
Ntrk3	0.04	2.19868	1.69843	0.211	0.091	0.507	0.176
P4ha3	0.04	2.19868	1.2551	0.355	0.215	0.798	0.389
Prkd1	0.04	2.19868	1.84883	0.105	0.033	0.189	0.055
Sdc2	0.04	2.19868	0.954254	0.612	0.442	1.272	0.791
Fam188a	0.039	2.14372	1.37951	0.237	0.125	0.474	0.201
Mtmr11	0.039	2.14372	1.60432	0.191	0.08	0.374	0.134
Sgms2	0.039	2.14372	1.55597	0.171	0.079	0.348	0.128
Ndufa4	0.039	2.14372	0.420175	0.987	0.963	3.09	2.726
Tpm1	0.039	2.14372	0.72657	0.875	0.827	2.789	2.193
Larp1b	0.038	2.08875	1.60246	0.171	0.079	0.371	0.133
Ccdc109b	0.038	2.08875	1.71049	0.125	0.044	0.241	0.078
Capg	0.038	2.08875	1.49672	0.118	0.09	0.403	0.156
Gas2	0.038	2.08875	1.05273	0.493	0.34	1.247	0.733
Sash1	0.038	2.08875	1.0144	0.408	0.287	0.86	0.489
Enpp1	0.038	2.08875	1.59653	0.125	0.068	0.323	0.115
Man1a	0.038	2.08875	1.24723	0.441	0.244	0.897	0.447
Timp2	0.038	2.08875	0.685425	0.961	0.852	2.65	2.098
Aspn	0.038	2.08875	0.945749	0.888	0.674	3.851	2.995
Nfil3	0.038	2.08875	1.33748	0.375	0.21	0.876	0.412
Cdc42ep3	0.038	2.08875	1.41209	0.375	0.18	0.901	0.407
Kif5c	0.037	2.03378	1.64688	0.145	0.057	0.276	0.094
Arhgef26	0.037	2.03378	1.49926	0.217	0.084	0.406	0.157
S100a13	0.037	2.03378	0.655239	0.605	0.507	1.34	0.98
Slc26a7	0.037	2.03378	1.58595	0.178	0.066	0.38	0.138
Lurap1l	0.037	2.03378	1.45296	0.27	0.135	0.615	0.256
Foxp2	0.037	2.03378	1.39907	0.309	0.135	0.584	0.25
Creb5	0.037	2.03378	0.951473	0.586	0.379	1.41	0.893
Nupr1	0.037	2.03378	1.20375	0.395	0.28	1.404	0.778
Tbpl1	0.037	2.03378	0.884962	0.441	0.353	0.948	0.588
Kcnma1	0.037	2.03378	1.48551	0.204	0.08	0.405	0.158
Fndc3a	0.037	2.03378	0.999062	0.461	0.324	0.927	0.537
Ahnak2	0.037	2.03378	1.36681	0.184	0.112	0.479	0.205
Osr2	0.037	2.03378	1.05387	0.395	0.286	1.015	0.577
Rab23	0.036	1.97882	1.34031	0.224	0.121	0.427	0.184
Lrrfip1	0.036	1.97882	0.996434	0.368	0.273	0.791	0.45
Hmcn1	0.036	1.97882	1.3574	0.303	0.146	0.677	0.303
Disp1	0.036	1.97882	1.53478	0.132	0.062	0.27	0.099
Cercam	0.036	1.97882	1.07058	0.23	0.163	0.497	0.258
Dstn	0.036	1.97882	0.593139	0.908	0.813	2.183	1.743
Eya2	0.036	1.97882	1.50972	0.25	0.098	0.47	0.183
Fam199x	0.036	1.97882	1.55908	0.138	0.054	0.24	0.086
Sat1	0.036	1.97882	1.01864	0.572	0.453	1.549	0.964
Lmna	0.036	1.97882	0.532044	1	0.962	3.493	3.017
Gpsm2	0.036	1.97882	0.943566	0.48	0.332	0.95	0.57
Lgi2	0.036	1.97882	1.38188	0.322	0.154	0.648	0.284
Antxr1	0.036	1.97882	0.966644	0.539	0.379	1.148	0.698
Fam60a	0.036	1.97882	1.51128	0.178	0.079	0.341	0.129
Nfic	0.036	1.97882	0.69081	0.73	0.607	1.561	1.143
Fbln5	0.036	1.97882	0.804085	0.717	0.59	1.96	1.409
Slc38a1	0.036	1.97882	1.20485	0.349	0.19	0.642	0.314
Ccdc80	0.036	1.97882	0.950688	0.671	0.482	1.72	1.129
Ptpn4	0.035	1.92385	1.59404	0.112	0.047	0.21	0.073
Dpt	0.035	1.92385	1.143	0.612	0.323	1.995	1.234
Prnp	0.035	1.92385	0.908451	0.566	0.407	1.222	0.774
Pou3f1	0.035	1.92385	1.5983	0.112	0.055	0.297	0.105
Spink2	0.035	1.92385	1.52457	0.211	0.112	0.546	0.214
Clip1	0.035	1.92385	0.910951	0.52	0.375	1.064	0.66
Tmem43	0.035	1.92385	1.18362	0.309	0.17	0.544	0.265
Syne1	0.035	1.92385	1.40828	0.197	0.099	0.418	0.172
Rbp1	0.035	1.92385	0.928803	0.684	0.518	1.895	1.28
Tgfbr2	0.035	1.92385	0.851971	0.52	0.391	1.053	0.674
H3f3b	0.035	1.92385	0.324292	1	0.999	4.662	4.352
Six1	0.035	1.92385	1.32252	0.303	0.139	0.609	0.275
Igsf8	0.034	1.86888	1.03032	0.336	0.246	0.741	0.41
Prrx2	0.034	1.86888	1.00817	0.572	0.343	1.117	0.661
Timp1	0.034	1.86888	1.04324	0.454	0.297	1.034	0.593
Ids	0.034	1.86888	1.39125	0.145	0.065	0.237	0.095
Phtf2	0.034	1.86888	1.48132	0.158	0.067	0.266	0.101
Pptc7	0.034	1.86888	1.32052	0.204	0.109	0.39	0.169
Ahcyl2	0.034	1.86888	1.11498	0.349	0.216	0.706	0.369
Cdkn1b	0.034	1.86888	0.679554	0.539	0.48	1.244	0.891
Vstm2b	0.034	1.86888	1.35682	0.211	0.11	0.491	0.212
Rgcc	0.034	1.86888	1.33192	0.467	0.281	1.323	0.675
Rora	0.034	1.86888	1.22556	0.211	0.138	0.515	0.243
Filip1	0.034	1.86888	1.52906	0.125	0.057	0.251	0.092
Trpc1	0.034	1.86888	1.48944	0.112	0.056	0.227	0.085
Amotl2	0.034	1.86888	0.721136	0.263	0.213	0.589	0.385
Gas2l1	0.034	1.86888	1.09401	0.362	0.208	0.631	0.33
Ogfod3	0.034	1.86888	0.914871	0.322	0.245	0.705	0.416
Erbb2ip	0.034	1.86888	0.747126	0.52	0.453	1.192	0.82
Fbxo32	0.034	1.86888	1.35552	0.145	0.083	0.361	0.152
Rgl2	0.034	1.86888	1.2903	0.23	0.116	0.406	0.18
H2-D1	0.034	1.86888	1.3762	0.171	0.096	0.379	0.158
Egr1	0.034	1.86888	1.2526	0.309	0.203	0.868	0.429
Ide	0.034	1.86888	1.10539	0.362	0.216	0.642	0.334
Ackr3	0.033	1.81391	1.25882	0.276	0.138	0.597	0.28
Shisa4	0.033	1.81391	1.10915	0.276	0.175	0.548	0.28
4930523C07Rik	0.033	1.81391	1.06854	0.23	0.171	0.768	0.417
Hoxd10	0.033	1.81391	1.41568	0.138	0.068	0.305	0.122
Wdr47	0.033	1.81391	1.2684	0.118	0.072	0.252	0.11
Ept1	0.033	1.81391	0.823683	0.441	0.333	0.892	0.569
Ptms	0.033	1.81391	0.436841	0.928	0.906	2.581	2.227
Ccnd2	0.033	1.81391	0.658445	0.862	0.749	2.416	1.906
Ssc5d	0.033	1.81391	1.22461	0.263	0.141	0.557	0.265
Ltbp4	0.033	1.81391	0.906717	0.329	0.233	0.708	0.42
Lgals7	0.033	1.81391	1.70248	0.171	0.115	0.597	0.211
Adarb1	0.033	1.81391	1.30379	0.112	0.049	0.19	0.08
Thap2	0.033	1.81391	0.918351	0.237	0.188	0.531	0.305
Nfix	0.033	1.81391	0.378054	0.895	0.884	2.43	2.13
Ndrg4	0.033	1.81391	1.45892	0.105	0.051	0.2	0.076
Chst5	0.033	1.81391	1.47827	0.125	0.054	0.322	0.124
Glud1	0.033	1.81391	0.610589	0.612	0.546	1.318	0.984
Gnpnat1	0.033	1.81391	0.575691	0.303	0.272	0.607	0.434
Sdk2	0.033	1.81391	1.24837	0.362	0.174	0.695	0.334
Sox11	0.033	1.81391	0.601918	0.467	0.461	1.434	1.085
Dnajb9	0.033	1.81391	0.781762	0.724	0.558	1.602	1.127
D430019H16Rik	0.033	1.81391	1.386	0.118	0.055	0.21	0.084
Cyb5r3	0.033	1.81391	0.783828	0.572	0.433	1.168	0.786
Mkx	0.033	1.81391	1.16572	0.171	0.07	0.337	0.16
Ino80c	0.033	1.81391	1.2844	0.112	0.063	0.228	0.098
Rabgap1l	0.032	1.75895	1.05007	0.243	0.155	0.484	0.254
Efna3	0.032	1.75895	1.26613	0.178	0.081	0.329	0.146
Cdc14a	0.032	1.75895	1.2917	0.164	0.082	0.304	0.132
Sec61b	0.032	1.75895	0.288813	0.993	0.986	3.408	3.149
Pdgfa	0.032	1.75895	1.19904	0.276	0.14	0.66	0.325
Arl6ip5	0.032	1.75895	0.733324	0.526	0.469	1.192	0.826
Mgp	0.032	1.75895	0.750063	0.895	0.608	3.841	3.158
Tmem160	0.032	1.75895	0.797197	0.493	0.362	0.905	0.587
Scn1b	0.032	1.75895	1.30733	0.164	0.075	0.296	0.127
Emp3	0.032	1.75895	0.415943	0.928	0.925	2.729	2.384
Prkcdbp	0.032	1.75895	0.762886	0.75	0.54	1.907	1.39
Loxl1	0.032	1.75895	0.863511	0.697	0.45	1.498	1.002
6030419C18Rik	0.032	1.75895	1.30405	0.138	0.072	0.26	0.111
Rel	0.032	1.75895	1.15654	0.263	0.146	0.489	0.24
Dusp14	0.032	1.75895	1.46155	0.151	0.075	0.345	0.135
Gdpd1	0.032	1.75895	1.31781	0.171	0.081	0.32	0.137
Ptrf	0.032	1.75895	0.721548	0.651	0.512	1.434	1.023
Ubald2	0.032	1.75895	0.870211	0.395	0.31	0.892	0.554
Arrdc3	0.032	1.75895	1.28978	0.158	0.089	0.336	0.147
Parp8	0.032	1.75895	1.12377	0.151	0.096	0.305	0.148
Nfkbia	0.032	1.75895	0.624988	0.789	0.759	2.277	1.805
Fos	0.032	1.75895	1.30091	0.441	0.414	2.486	1.52
Ankrd9	0.032	1.75895	1.323	0.158	0.082	0.31	0.132
Myc	0.032	1.75895	1.326	0.151	0.096	0.387	0.167
Mpp7	0.032	1.75895	1.40168	0.112	0.055	0.229	0.091
Smad7	0.032	1.75895	0.968624	0.428	0.284	0.858	0.501
Ppp1r14b	0.032	1.75895	0.39495	0.914	0.903	2.707	2.38
mt-Atp6	0.032	1.75895	0.367956	1	0.999	5.544	5.185
Fzd5	0.031	1.70398	1.27739	0.112	0.054	0.198	0.085
D1Ertd622e	0.031	1.70398	1.3107	0.138	0.073	0.29	0.124
Arl8a	0.031	1.70398	0.684125	0.447	0.386	0.958	0.666
Atp6ap2	0.031	1.70398	0.754325	0.539	0.418	1.066	0.721
Prkx	0.031	1.70398	1.20313	0.151	0.081	0.271	0.124
Tceal3	0.031	1.70398	1.33106	0.132	0.067	0.316	0.134
Sh3d19	0.031	1.70398	0.921699	0.296	0.214	0.601	0.348
Slc27a3	0.031	1.70398	1.08414	0.25	0.151	0.483	0.248
S100a10	0.031	1.70398	0.496354	0.98	0.936	4.049	3.588
Otud6b	0.031	1.70398	0.985354	0.263	0.174	0.488	0.267
Hoxa9	0.031	1.70398	0.90983	0.375	0.282	0.906	0.551
Slc6a6	0.031	1.70398	0.806625	0.48	0.362	1.016	0.664
Wnt5b	0.031	1.70398	1.20736	0.151	0.07	0.255	0.116
Fuz	0.031	1.70398	1.20664	0.158	0.082	0.282	0.129
Pik3c2a	0.031	1.70398	0.976804	0.336	0.225	0.646	0.364
Rnh1	0.031	1.70398	0.56933	0.75	0.646	1.545	1.197
Loxl2	0.031	1.70398	0.554657	0.592	0.542	1.415	1.094
Cldn10	0.031	1.70398	0.961476	0.158	0.067	0.379	0.207
Taf1d	0.031	1.70398	0.529928	0.651	0.613	1.459	1.145
Anxa2	0.031	1.70398	0.445206	0.987	0.92	3.714	3.308
Sgcd	0.031	1.70398	1.02181	0.217	0.152	0.476	0.254
Fam20a	0.031	1.70398	1.40854	0.112	0.059	0.254	0.101
Slc9a3r1	0.031	1.70398	1.2154	0.125	0.1	0.414	0.193
Epdr1	0.031	1.70398	1.23887	0.171	0.081	0.292	0.131
Pde4d	0.031	1.70398	1.12648	0.25	0.117	0.432	0.214
Clec14a	0.031	1.70398	1.35387	0.105	0.061	0.243	0.1
Tgfb3	0.031	1.70398	1.02707	0.329	0.207	0.666	0.365
Ifi27	0.031	1.70398	0.78783	0.612	0.432	1.236	0.836
Lima1	0.031	1.70398	0.650657	0.717	0.568	1.495	1.11
Itgb5	0.031	1.70398	0.694439	0.586	0.463	1.146	0.807
Slc12a2	0.031	1.70398	0.94811	0.289	0.204	0.602	0.343
mt-Nd4	0.031	1.70398	0.327351	1	0.998	4.482	4.171
Hdac4	0.03	1.64901	1.01694	0.296	0.187	0.557	0.302
Insig2	0.03	1.64901	0.932529	0.329	0.222	0.627	0.362
Angptl2	0.03	1.64901	0.875723	0.441	0.316	1.002	0.629
Dock11	0.03	1.64901	0.595134	0.191	0.194	0.476	0.332
Dmd	0.03	1.64901	1.20677	0.132	0.069	0.257	0.117
Kcne1l	0.03	1.64901	1.20372	0.164	0.092	0.345	0.16
Tmsb4x	0.03	1.64901	0.515748	1	0.943	5.038	4.541
S100a16	0.03	1.64901	0.872358	0.632	0.347	1.32	0.862
S100a11	0.03	1.64901	0.477064	0.987	0.942	3.563	3.133
Lmo4	0.03	1.64901	0.653048	0.757	0.611	1.648	1.237
Trabd2b	0.03	1.64901	1.15716	0.204	0.118	0.44	0.214
Ski	0.03	1.64901	0.550496	0.612	0.574	1.403	1.086
Anxa4	0.03	1.64901	0.976276	0.237	0.151	0.448	0.245
Klf13	0.03	1.64901	0.788437	0.493	0.36	1.015	0.67
Rsf1	0.03	1.64901	0.43442	0.52	0.551	1.222	0.99
Lmo1	0.03	1.64901	1.02991	0.243	0.122	0.459	0.243
Zbtb7a	0.03	1.64901	0.431185	0.572	0.571	1.322	1.079
Uhrf1bp1l	0.03	1.64901	1.16618	0.164	0.088	0.283	0.133
Rab3d	0.03	1.64901	1.24621	0.112	0.063	0.229	0.101
Rnf145	0.03	1.64901	0.883447	0.316	0.226	0.599	0.355
Baiap2	0.03	1.64901	0.476257	0.382	0.392	0.919	0.714
Gm26735	0.03	1.64901	1.17534	0.158	0.092	0.321	0.151
Sox4	0.03	1.64901	0.624148	0.743	0.663	2.025	1.581
Gmds	0.03	1.64901	0.874869	0.48	0.306	0.868	0.536
Scamp1	0.03	1.64901	1.21352	0.145	0.074	0.256	0.116
Plpp1	0.03	1.64901	0.80652	0.48	0.36	1.031	0.675
Emb	0.03	1.64901	1.32522	0.112	0.055	0.259	0.109
Fgf10	0.03	1.64901	1.21588	0.132	0.067	0.269	0.122
Fbxo33	0.03	1.64901	0.962061	0.25	0.154	0.451	0.249
Hsp90aa1	0.03	1.64901	0.399197	0.961	0.946	3.2	2.85
Angpt1	0.03	1.64901	1.14347	0.184	0.104	0.381	0.185
Arhgap31	0.03	1.64901	0.709557	0.362	0.318	0.831	0.562
Chmp2b	0.03	1.64901	0.735237	0.599	0.436	1.106	0.759
Bace2	0.03	1.64901	1.35115	0.112	0.058	0.261	0.108
Ier3	0.03	1.64901	0.788544	0.546	0.347	1.503	1.044
Ptprs	0.03	1.64901	0.586211	0.605	0.538	1.289	0.972
Slc25a23	0.03	1.64901	1.15649	0.178	0.097	0.341	0.163
Hbegf	0.03	1.64901	1.14842	0.224	0.129	0.496	0.245
Fbn2	0.03	1.64901	0.56338	0.875	0.805	2.685	2.225
mt-Nd1	0.03	1.64901	0.307242	0.993	0.984	3.808	3.525
mt-Co2	0.03	1.64901	0.252307	1	0.999	5.234	4.989
Bag2	0.029	1.59405	0.834144	0.296	0.209	0.558	0.339
Surf2	0.029	1.59405	0.880781	0.204	0.155	0.428	0.248
Tsc1	0.029	1.59405	0.863305	0.171	0.137	0.37	0.215
Wfdc2	0.029	1.59405	1.05046	0.138	0.068	0.336	0.172
Kdm6a	0.029	1.59405	0.949029	0.296	0.171	0.486	0.272
Gspt2	0.029	1.59405	1.15968	0.112	0.057	0.198	0.092
Tpd52	0.029	1.59405	1.11854	0.118	0.066	0.223	0.107
Lrba	0.029	1.59405	1.07336	0.178	0.113	0.352	0.178
Ank2	0.029	1.59405	0.693334	0.533	0.432	1.162	0.82
Ssx2ip	0.029	1.59405	0.861063	0.204	0.161	0.431	0.253
Tle1	0.029	1.59405	0.815742	0.441	0.3	0.813	0.516
Klhl21	0.029	1.59405	1.01979	0.184	0.116	0.346	0.181
Cacna2d1	0.029	1.59405	0.828914	0.401	0.271	0.73	0.455
Aebp2	0.029	1.59405	0.583158	0.421	0.379	0.882	0.644
Sox5	0.029	1.59405	1.19717	0.158	0.094	0.582	0.283
Tmem238	0.029	1.59405	1.01839	0.211	0.125	0.387	0.204
Bbc3	0.029	1.59405	0.853885	0.276	0.241	0.737	0.453
Apoe	0.029	1.59405	0.965456	0.355	0.232	0.852	0.498
Pvr	0.029	1.59405	1.05222	0.145	0.096	0.286	0.145
Cd81	0.029	1.59405	0.335423	1	0.992	3.88	3.57
Hook3	0.029	1.59405	0.439112	0.586	0.544	1.212	0.979
Shisa2	0.029	1.59405	1.07954	0.184	0.104	0.372	0.188
Zc3h13	0.029	1.59405	0.579649	0.336	0.332	0.791	0.574
Tmem205	0.029	1.59405	0.744353	0.257	0.201	0.49	0.312
Phldb1	0.029	1.59405	0.802736	0.27	0.217	0.548	0.339
Spsb4	0.029	1.59405	0.974302	0.217	0.148	0.456	0.25
Hyal1	0.029	1.59405	1.18729	0.112	0.061	0.21	0.096
Mfap4	0.029	1.59405	0.599142	0.914	0.808	3.548	3.011
Narf	0.029	1.59405	0.957043	0.217	0.141	0.414	0.228
Tspan13	0.029	1.59405	1.24577	0.105	0.055	0.257	0.114
Pcnx	0.029	1.59405	0.968707	0.145	0.106	0.307	0.165
Tmed10	0.029	1.59405	0.316874	0.947	0.936	2.56	2.302
Tmem65	0.029	1.59405	0.724139	0.434	0.335	0.821	0.55
Trib1	0.029	1.59405	1.07422	0.204	0.123	0.415	0.212
Glis2	0.029	1.59405	0.853257	0.375	0.257	0.686	0.419
Dusp1	0.029	1.59405	0.845682	0.513	0.355	1.312	0.868
Hnrnpll	0.029	1.59405	0.645204	0.454	0.379	0.899	0.635
Kif5b	0.029	1.59405	0.435873	0.763	0.73	1.75	1.458
Ppp2r2b	0.029	1.59405	1.02382	0.204	0.104	0.399	0.21
Ehbp1l1	0.029	1.59405	0.994837	0.217	0.144	0.427	0.23
mt-Nd4l	0.029	1.59405	0.413479	0.875	0.856	2.217	1.903
Aff3	0.028	1.53908	0.955717	0.197	0.135	0.4	0.22
Sned1	0.028	1.53908	1.04887	0.138	0.087	0.276	0.14
Fam174a	0.028	1.53908	0.772509	0.349	0.251	0.64	0.408
Xpr1	0.028	1.53908	1.032	0.158	0.115	0.374	0.195
Desi2	0.028	1.53908	0.431836	0.711	0.666	1.5	1.236
Tmem63a	0.028	1.53908	1.12199	0.125	0.086	0.289	0.14
Col5a1	0.028	1.53908	0.371817	0.947	0.904	3.007	2.687
Ptgs1	0.028	1.53908	1.07384	0.132	0.087	0.307	0.154
Bgn	0.028	1.53908	0.495591	0.928	0.924	3.357	2.918
Ints8	0.028	1.53908	0.934022	0.197	0.133	0.371	0.206
Zfp189	0.028	1.53908	1.31155	0.112	0.064	0.232	0.098
Spata6	0.028	1.53908	0.808145	0.211	0.144	0.383	0.231
Wnt4	0.028	1.53908	1.13858	0.184	0.115	0.482	0.239
Spsb1	0.028	1.53908	1.08436	0.151	0.093	0.288	0.143
Acap3	0.028	1.53908	1.09761	0.125	0.073	0.222	0.108
Yes1	0.028	1.53908	0.781094	0.224	0.19	0.478	0.297
Mob1b	0.028	1.53908	0.808571	0.342	0.225	0.577	0.357
Dtx2	0.028	1.53908	0.938326	0.184	0.124	0.36	0.199
Rasl11a	0.028	1.53908	1.05662	0.178	0.114	0.477	0.249
Cav1	0.028	1.53908	0.849301	0.309	0.164	0.674	0.412
Nup205	0.028	1.53908	1.05553	0.118	0.077	0.218	0.109
Tcaf1	0.028	1.53908	0.493704	0.401	0.385	0.843	0.645
Mxd1	0.028	1.53908	0.837351	0.211	0.163	0.436	0.26
Fbln2	0.028	1.53908	0.651775	0.789	0.596	2.14	1.664
Il17rc	0.028	1.53908	1.05992	0.118	0.066	0.207	0.103
Mark4	0.028	1.53908	0.872054	0.257	0.176	0.474	0.278
Wee1	0.028	1.53908	0.944611	0.105	0.096	0.269	0.146
Amd1	0.028	1.53908	0.707273	0.572	0.399	0.997	0.687
Bcr	0.028	1.53908	1.08758	0.112	0.058	0.179	0.087
Gstt1	0.028	1.53908	1.14998	0.118	0.07	0.258	0.122
Mon2	0.028	1.53908	0.729562	0.289	0.234	0.576	0.374
Cln8	0.028	1.53908	0.646452	0.151	0.134	0.315	0.209
Casp3	0.028	1.53908	0.668371	0.237	0.216	0.521	0.349
Ndufa13	0.028	1.53908	0.28106	0.954	0.931	2.467	2.241
Gm26532	0.028	1.53908	0.876401	0.276	0.191	0.567	0.336
Ccser2	0.028	1.53908	0.859536	0.329	0.209	0.594	0.357
Zdhhc20	0.028	1.53908	0.505116	0.533	0.45	0.991	0.762
Myo1e	0.028	1.53908	1.05222	0.151	0.085	0.286	0.145
Cd109	0.028	1.53908	0.87373	0.296	0.188	0.605	0.361
Plod2	0.028	1.53908	0.725328	0.487	0.392	1.226	0.856
Shisa5	0.028	1.53908	0.574802	0.487	0.425	0.985	0.729
Dusp18	0.028	1.53908	1.24581	0.145	0.081	0.272	0.121
Rtn4	0.028	1.53908	0.359592	0.901	0.829	2.177	1.905
Mgat4b	0.028	1.53908	0.60379	0.263	0.22	0.529	0.369
Sap30l	0.028	1.53908	0.573621	0.546	0.487	1.135	0.851
Map2k3	0.028	1.53908	0.709072	0.382	0.304	0.746	0.5
Phf23	0.028	1.53908	0.550324	0.553	0.48	1.109	0.84
Slc25a39	0.028	1.53908	0.613492	0.421	0.36	0.821	0.586
Sptlc1	0.028	1.53908	1.05429	0.118	0.089	0.258	0.13
Msh3	0.028	1.53908	0.895148	0.224	0.147	0.412	0.236
Stxbp6	0.028	1.53908	0.735595	0.349	0.272	0.719	0.473
Ppp2r3c	0.028	1.53908	0.67884	0.145	0.134	0.314	0.204
Myo10	0.028	1.53908	1.02451	0.184	0.102	0.327	0.17
Ccdc50	0.028	1.53908	0.492882	0.513	0.488	1.113	0.869
Lrrc15	0.028	1.53908	1.04828	0.105	0.054	0.19	0.095
Calm2	0.028	1.53908	0.334221	0.98	0.977	3.399	3.1
Kctd1	0.028	1.53908	0.820899	0.125	0.062	0.199	0.116
Cxxc5	0.028	1.53908	0.618268	0.414	0.371	0.952	0.686
mt-Co3	0.028	1.53908	0.285113	1	0.997	5.276	4.999
Ncl	0.027	1.48411	0.291138	0.98	0.966	3.181	2.925
Atp2b4	0.027	1.48411	0.637331	0.382	0.316	0.78	0.547
Adss	0.027	1.48411	0.529637	0.533	0.457	1.013	0.77
Ptpn14	0.027	1.48411	0.897902	0.178	0.107	0.309	0.174
Npdc1	0.027	1.48411	0.399613	0.375	0.381	0.908	0.735
Ptges2	0.027	1.48411	0.906727	0.164	0.112	0.309	0.173
Pbx3	0.027	1.48411	0.813269	0.27	0.195	0.527	0.323
Fmnl2	0.027	1.48411	0.761441	0.329	0.244	0.623	0.399
Pkp4	0.027	1.48411	0.882538	0.178	0.102	0.301	0.171
Anapc1	0.027	1.48411	0.652509	0.276	0.234	0.526	0.356
Tmx4	0.027	1.48411	0.610886	0.454	0.369	0.86	0.617
Flna	0.027	1.48411	0.601221	0.553	0.446	1.077	0.792
Msn	0.027	1.48411	0.461916	0.579	0.508	1.254	1.004
Atg4a	0.027	1.48411	1.01008	0.138	0.081	0.249	0.129
Arhgap6	0.027	1.48411	0.959392	0.164	0.118	0.356	0.194
4632415L05Rik	0.027	1.48411	0.948207	0.145	0.078	0.234	0.126
Adam15	0.027	1.48411	0.826907	0.27	0.169	0.438	0.263
Fnbp1l	0.027	1.48411	0.647754	0.48	0.366	0.908	0.641
Dnajb4	0.027	1.48411	0.575051	0.5	0.42	1.015	0.753
Ggh	0.027	1.48411	0.510172	0.533	0.478	1.078	0.832
Ror1	0.027	1.48411	0.883956	0.211	0.14	0.378	0.217
Nbl1	0.027	1.48411	0.578114	0.651	0.555	1.775	1.391
Clstn1	0.027	1.48411	0.689599	0.329	0.265	0.636	0.426
Pi4k2b	0.027	1.48411	0.738005	0.316	0.242	0.622	0.404
Enoph1	0.027	1.48411	0.90662	0.164	0.12	0.348	0.196
Lrrc8c	0.027	1.48411	0.914082	0.217	0.139	0.385	0.217
Wsb2	0.027	1.48411	0.55657	0.382	0.344	0.766	0.562
Plod3	0.027	1.48411	0.597663	0.375	0.322	0.744	0.532
Hmces	0.027	1.48411	0.740315	0.23	0.184	0.477	0.304
Mef2a	0.027	1.48411	0.447179	0.566	0.547	1.242	1.001
Iqgap1	0.027	1.48411	0.533701	0.605	0.525	1.276	0.987
Bag3	0.027	1.48411	0.644119	0.414	0.336	0.808	0.566
Tacc2	0.027	1.48411	0.789218	0.237	0.173	0.439	0.27
Taldo1	0.027	1.48411	0.478844	0.737	0.626	1.429	1.147
Adgrg6	0.027	1.48411	0.526366	0.112	0.058	0.174	0.123
Hmg20b	0.027	1.48411	0.598234	0.572	0.426	1.023	0.75
Txnrd1	0.027	1.48411	0.555878	0.539	0.465	1.146	0.868
Prdm4	0.027	1.48411	0.959246	0.151	0.094	0.259	0.139
Ankrd37	0.027	1.48411	0.878106	0.145	0.084	0.263	0.149
2810428I15Rik	0.027	1.48411	0.509771	0.651	0.555	1.262	0.987
Zmiz1	0.027	1.48411	0.648982	0.487	0.383	0.954	0.676
Samd4	0.027	1.48411	0.663668	0.467	0.356	0.922	0.646
Dnajc3	0.027	1.48411	0.38358	0.704	0.689	1.595	1.35
Casp12	0.027	1.48411	1.06449	0.112	0.074	0.227	0.113
Rexo2	0.027	1.48411	0.522871	0.559	0.48	1.122	0.863
Rab8b	0.027	1.48411	0.854743	0.211	0.145	0.394	0.231
Zmiz2	0.027	1.48411	1.00728	0.125	0.082	0.243	0.126
Sertad2	0.027	1.48411	0.637292	0.428	0.341	0.834	0.588
Ppp2ca	0.027	1.48411	0.31149	0.855	0.852	2.034	1.805
Zkscan17	0.027	1.48411	0.964338	0.112	0.079	0.231	0.123
Inpp5k	0.027	1.48411	1.03214	0.118	0.077	0.245	0.125
Smurf2	0.027	1.48411	0.706851	0.349	0.262	0.652	0.433
Mettl23	0.027	1.48411	0.512888	0.467	0.455	1.007	0.772
Xrcc4	0.027	1.48411	1.22887	0.105	0.068	0.25	0.112
Galnt16	0.027	1.48411	0.778114	0.303	0.214	0.601	0.38
Dync1h1	0.027	1.48411	0.515665	0.467	0.424	0.978	0.747
Dab2	0.027	1.48411	0.730727	0.388	0.268	0.752	0.498
Rai14	0.027	1.48411	0.831291	0.27	0.178	0.483	0.291
Cpq	0.027	1.48411	0.714121	0.303	0.267	0.833	0.562
Wisp1	0.027	1.48411	0.627202	0.48	0.395	1.058	0.766
Trappc9	0.027	1.48411	0.961791	0.132	0.096	0.263	0.141
Lgals1	0.027	1.48411	0.365976	1	0.976	5.379	5.023
Pmm1	0.027	1.48411	0.488382	0.401	0.38	0.859	0.66
Trmu	0.027	1.48411	0.916029	0.132	0.091	0.245	0.135
Sox8	0.027	1.48411	0.872118	0.105	0.057	0.185	0.104
Arhgdig	0.027	1.48411	0.98429	0.138	0.102	0.31	0.165
Camk4	0.027	1.48411	0.965522	0.184	0.116	0.373	0.203
Chka	0.027	1.48411	0.70911	0.263	0.217	0.555	0.364
Arl2	0.027	1.48411	0.82196	0.27	0.187	0.485	0.294
Noc3l	0.027	1.48411	0.919983	0.158	0.114	0.327	0.182
Frat2	0.027	1.48411	0.753045	0.243	0.197	0.556	0.355
Mxi1	0.027	1.48411	0.5856	0.414	0.37	0.93	0.681
Gfra1	0.027	1.48411	0.956638	0.145	0.104	0.338	0.184
Kifap3	0.026	1.42914	0.501771	0.441	0.399	0.892	0.682
2020-03-02	0.026	1.42914	0.367038	0.789	0.74	1.678	1.436
Ppp2r5a	0.026	1.42914	0.388693	0.362	0.388	0.821	0.665
Slc30a1	0.026	1.42914	0.877533	0.151	0.089	0.251	0.142
Plxdc2	0.026	1.42914	0.714497	0.355	0.272	0.81	0.545
Spopl	0.026	1.42914	0.724653	0.197	0.156	0.376	0.239
Tor1a	0.026	1.42914	0.452789	0.447	0.413	0.86	0.674
Strbp	0.026	1.42914	0.75373	0.283	0.204	0.543	0.346
Cst3	0.026	1.42914	0.320484	0.941	0.92	2.588	2.326
Sdc4	0.026	1.42914	0.713951	0.454	0.323	1.149	0.801
Plp2	0.026	1.42914	0.514018	0.467	0.429	0.993	0.76
Tsix	0.026	1.42914	1.0371	0.112	0.068	0.242	0.123
A830080D01Rik	0.026	1.42914	0.76292	0.197	0.151	0.391	0.243
Ap1s2	0.026	1.42914	0.745402	0.243	0.172	0.471	0.299
Nbea	0.026	1.42914	0.626761	0.276	0.262	0.645	0.449
Mab21l1	0.026	1.42914	0.85947	0.158	0.093	0.275	0.158
D930015E06Rik	0.026	1.42914	0.861177	0.164	0.103	0.287	0.165

## Sheet: Pericytes
	AUCPR	AUCPR.ratio	exp.fc	posFrac_14	posFrac_rest	nTrans_14	nTrans_rest
Rgs5	0.821	50.069	8.31442	0.912	0.011	3.557	0.048
Gucy1a3	0.747	45.5561	6.73212	0.898	0.027	2.443	0.059
Gm13889	0.714	43.5436	7.31902	0.839	0.053	3.904	0.121
Gja4	0.638	38.9087	8.94189	0.474	0.001	1.017	0.003
Esam	0.603	36.7742	7.28622	0.584	0.007	1.134	0.011
Art3	0.568	34.6397	6.82062	0.642	0.011	1.41	0.021
2020-09-04	0.548	33.42	5.73568	0.781	0.033	1.689	0.059
Apold1	0.536	32.6882	7.92926	0.431	0.005	1.128	0.007
Abcc9	0.529	32.2613	4.67464	0.847	0.095	1.984	0.158
Nrarp	0.525	32.0173	6.95364	0.533	0.011	1.354	0.018
Olfr558	0.518	31.5904	Inf	0.168	0	0.355	0
Gng11	0.509	31.0416	3.14956	0.985	0.48	3.218	0.953
Rasgrp2	0.502	30.6147	4.49782	0.912	0.106	2.256	0.223
Cpa1	0.493	30.0658	7.10188	0.453	0.005	0.895	0.009
Higd1b	0.49	29.8828	7.57725	0.409	0.005	1.044	0.008
Foxs1	0.479	29.212	6.75158	0.489	0.007	0.926	0.012
Tinagl1	0.479	29.212	5.69309	0.672	0.032	1.572	0.054
Kcnj8	0.448	27.3215	4.53269	0.854	0.097	2.169	0.203
Phox2a	0.447	27.2605	6.98623	0.328	0.003	0.612	0.006
Cox4i2	0.443	27.0165	5.78862	0.715	0.036	1.843	0.066
Myh11	0.443	27.0165	8.06048	0.277	0.004	1.079	0.006
Pcdh1	0.438	26.7116	6.81789	0.38	0.005	0.556	0.006
2020-09-07	0.437	26.6506	1.61751	0.993	0.953	3.956	2.519
Ccl2	0.403	24.5771	7.15303	0.533	0.019	2.995	0.069
Gucy1b3	0.383	23.3574	4.26037	0.854	0.094	1.808	0.177
Acta2	0.366	22.3207	5.89137	0.788	0.124	4.82	0.545
Gcnt2	0.363	22.1377	6.08222	0.38	0.008	0.647	0.012
Myl9	0.359	21.8938	3.15537	0.956	0.454	3.415	1.06
Mrvi1	0.339	20.6741	6.73593	0.19	0.003	0.374	0.004
Ifi203	0.324	19.7593	6.47613	0.102	0.001	0.168	0.002
Adgrf5	0.324	19.7593	5.9465	0.241	0.004	0.33	0.006
Rasl12	0.318	19.3934	5.61275	0.328	0.009	0.529	0.013
Stc1	0.296	18.0517	4.29667	0.547	0.072	1.505	0.129
Ndufa4l2	0.29	17.6858	3.58854	0.978	0.259	3.226	0.761
Col4a1	0.288	17.5638	2.27563	0.993	0.729	4.057	2.081
Ptp4a3	0.287	17.5028	3.41984	0.774	0.145	1.58	0.246
Itga7	0.286	17.4418	5.49265	0.365	0.01	0.587	0.016
Cald1	0.279	17.0149	1.64077	1	0.881	3.842	2.4
Mfge8	0.279	17.0149	2.33608	0.949	0.515	2.49	0.937
Notch3	0.277	16.893	3.66388	0.737	0.106	1.403	0.176
Heyl	0.276	16.832	4.70355	0.62	0.031	1.009	0.055
Fam162b	0.274	16.71	6.31458	0.139	0.004	0.352	0.005
Adra2a	0.271	16.527	5.32136	0.336	0.014	0.691	0.022
Gjc1	0.264	16.1001	2.01276	0.825	0.519	2.205	0.922
Errfi1	0.262	15.9782	3.37121	0.737	0.169	1.777	0.304
Crip2	0.259	15.7952	3.50771	0.891	0.17	2.106	0.368
Epas1	0.251	15.3073	5.07079	0.328	0.014	0.555	0.02
Tpm2	0.248	15.1244	2.51891	0.956	0.426	2.619	0.924
Cyp4b1	0.247	15.0634	5.47133	0.212	0.007	0.388	0.01
Lgi1	0.247	15.0634	5.47585	0.182	0.005	0.319	0.008
Stac	0.245	14.9414	5.49323	0.131	0.003	0.17	0.004
Map3k7cl	0.24	14.6365	5.86223	0.124	0.003	0.216	0.004
Cryab	0.234	14.2706	3.66751	0.723	0.127	2.055	0.32
Cxcl2	0.227	13.8437	6.06658	0.109	0.003	0.457	0.008
Bcam	0.227	13.8437	4.99606	0.234	0.013	0.509	0.019
Pdgfa	0.224	13.6607	3.56506	0.766	0.132	1.846	0.286
Tpm1	0.22	13.4168	1.84616	0.949	0.826	3.752	2.16
Actg2	0.217	13.2338	6.011	0.212	0.013	1.089	0.025
Myo1b	0.216	13.1728	2.84018	0.891	0.243	1.894	0.464
Col4a2	0.216	13.1728	1.97209	0.985	0.651	3.054	1.517
Foxf1	0.216	13.1728	5.30669	0.153	0.005	0.254	0.007
Pdgfrb	0.213	12.9899	2.56815	0.803	0.301	1.917	0.554
Tpm4	0.212	12.9289	1.64584	0.971	0.776	3.066	1.747
Smagp	0.207	12.624	5.08859	0.168	0.005	0.25	0.008
Myh9	0.204	12.441	2.80644	0.737	0.207	1.531	0.345
Arap2	0.198	12.0751	4.42825	0.401	0.023	0.655	0.038
Mndal	0.197	12.0141	4.83852	0.139	0.005	0.213	0.008
Slc25a5	0.195	11.8922	1.62226	0.985	0.786	3.178	1.854
Fabp7	0.194	11.8312	4.86073	0.27	0.013	0.612	0.026
Ifitm3	0.193	11.7702	2.013	0.985	0.665	3.622	1.927
Phlda1	0.189	11.5262	2.43404	0.869	0.424	2.536	0.917
Nr2f1	0.189	11.5262	3.99728	0.547	0.05	1.045	0.093
Tagln	0.183	11.1603	4.9527	0.423	0.093	3.088	0.313
Itga1	0.183	11.1603	3.51878	0.642	0.083	1.128	0.142
Bok	0.181	11.0384	3.81904	0.693	0.067	1.167	0.122
Ccl11	0.18	10.9774	4.27063	0.453	0.037	1.28	0.103
Mcam	0.174	10.6115	3.58128	0.569	0.072	0.982	0.113
Rem1	0.172	10.4895	4.2486	0.365	0.023	0.579	0.037
Calb2	0.169	10.3065	4.61994	0.153	0.007	0.369	0.017
Gnb4	0.168	10.2455	2.02173	0.854	0.39	1.809	0.693
Vtn	0.167	10.1846	3.87985	0.562	0.031	1.208	0.123
Emcn	0.165	10.0626	4.17064	0.255	0.011	0.463	0.03
Lin7a	0.165	10.0626	3.91946	0.518	0.037	0.791	0.068
Procr	0.159	9.69668	4.35435	0.328	0.054	1.24	0.093
Dusp5	0.158	9.63569	3.7934	0.343	0.04	0.695	0.063
Rasl11a	0.157	9.57471	3.39124	0.628	0.107	1.457	0.222
Mprip	0.152	9.26978	1.68825	0.861	0.512	1.94	0.911
Rasd1	0.151	9.2088	4.29031	0.263	0.022	0.745	0.049
Mef2c	0.151	9.2088	2.64896	0.861	0.26	2.014	0.57
Afap1l2	0.151	9.2088	4.18699	0.27	0.02	0.454	0.029
Rbpms	0.149	9.08682	2.99069	0.672	0.127	1.167	0.21
Casq2	0.146	8.90387	4.69509	0.102	0.006	0.239	0.01
5730508B09Rik	0.146	8.90387	4.11148	0.263	0.018	0.434	0.029
Crmp1	0.145	8.84288	4.49122	0.109	0.006	0.17	0.008
Ano1	0.145	8.84288	4.0047	0.255	0.014	0.344	0.024
Tspan17	0.145	8.84288	3.93544	0.358	0.025	0.538	0.042
Mylk	0.145	8.84288	3.00028	0.533	0.128	1.284	0.238
Bcar3	0.144	8.7819	4.41686	0.102	0.005	0.181	0.009
Nostrin	0.143	8.72091	3.63034	0.423	0.044	0.724	0.074
Cxcl1	0.143	8.72091	4.30464	0.431	0.059	2.073	0.217
Myl6	0.141	8.59894	0.955821	1	0.977	4.046	3.17
Gucy1a2	0.141	8.59894	4.04652	0.226	0.014	0.313	0.021
Ets1	0.141	8.59894	2.63774	0.701	0.186	1.351	0.321
Efhd2	0.14	8.53796	2.50647	0.723	0.207	1.296	0.329
tdTomato	0.139	8.47697	0.987128	1	0.994	4.796	3.859
Cygb	0.138	8.41599	2.50422	0.715	0.257	1.815	0.53
Trpc6	0.134	8.17204	3.98327	0.117	0.006	0.179	0.012
Chst7	0.133	8.11106	3.84963	0.124	0.007	0.151	0.011
Igfbp7	0.131	7.98909	2.76987	0.978	0.33	3.319	1.212
Arhgef16	0.129	7.86712	4.00307	0.117	0.007	0.167	0.011
Fads3	0.129	7.86712	2.75154	0.562	0.127	1.001	0.2
Pla2r1	0.128	7.80613	4.01264	0.102	0.006	0.124	0.008
Mt1	0.128	7.80613	2.77899	0.796	0.259	2.44	0.718
Klk8	0.127	7.74515	3.59845	0.394	0.044	0.727	0.076
Rbpms2	0.127	7.74515	3.27871	0.518	0.067	0.805	0.107
Trpc3	0.124	7.56219	3.84353	0.212	0.017	0.323	0.025
Rdh5	0.124	7.56219	3.71797	0.219	0.018	0.331	0.028
Fermt2	0.123	7.5012	1.36657	0.942	0.713	2.391	1.404
Aoc3	0.122	7.44022	3.55373	0.328	0.037	0.559	0.057
Sh2b3	0.121	7.37923	2.88103	0.562	0.102	0.894	0.159
Map7d2	0.119	7.25726	3.9899	0.139	0.012	0.289	0.02
Fabp5	0.119	7.25726	1.53525	0.985	0.844	4.206	2.812
Tspan12	0.119	7.25726	3.44298	0.35	0.036	0.54	0.059
Gadd45b	0.119	7.25726	1.46463	0.912	0.727	2.92	1.757
Hspb2	0.119	7.25726	3.95306	0.182	0.016	0.358	0.026
Rgs4	0.118	7.19628	3.80982	0.139	0.01	0.246	0.019
Cystm1	0.117	7.13529	3.69116	0.234	0.017	0.315	0.027
Ccdc3	0.116	7.07431	3.43186	0.343	0.026	0.449	0.048
Il34	0.116	7.07431	3.89081	0.139	0.011	0.259	0.019
Parm1	0.115	7.01332	3.58464	0.292	0.035	0.569	0.057
Nr2f2	0.115	7.01332	2.58818	0.752	0.187	1.533	0.395
Pfkp	0.115	7.01332	3.31585	0.394	0.051	0.642	0.079
Cfl1	0.115	7.01332	0.953756	1	0.978	3.851	2.988
Adamts4	0.113	6.89135	2.81503	0.496	0.103	0.915	0.171
Lrrc32	0.112	6.83036	3.35634	0.38	0.044	0.629	0.075
Sema6d	0.111	6.76938	2.86357	0.547	0.1	0.938	0.171
Des	0.108	6.58642	2.70006	0.664	0.173	1.559	0.378
Rasa3	0.108	6.58642	3.21042	0.387	0.047	0.566	0.073
Crispld2	0.106	6.46445	3.6726	0.197	0.034	0.607	0.058
Atp1b2	0.106	6.46445	3.25491	0.358	0.041	0.526	0.065
Cox8a	0.103	6.2815	0.759276	0.993	0.986	3.753	3.066
Cd151	0.102	6.22051	2.66381	0.555	0.111	0.893	0.183
Ccl7	0.102	6.22051	3.67253	0.146	0.013	0.393	0.035
Pla1a	0.102	6.22051	3.44772	0.241	0.024	0.445	0.047
Rgs16	0.101	6.15953	3.84349	0.19	0.022	0.51	0.042
Itga6	0.1	6.09854	2.99889	0.569	0.083	1.031	0.177
Dusp2	0.1	6.09854	3.57646	0.226	0.031	0.541	0.054
Rbm24	0.1	6.09854	3.62483	0.131	0.017	0.292	0.026
Crip1	0.1	6.09854	1.60147	0.971	0.756	3.941	2.519
Cav1	0.099	6.03755	2.65263	0.693	0.158	1.556	0.388
Avpr1a	0.099	6.03755	3.36303	0.204	0.018	0.325	0.035
Nxph4	0.099	6.03755	3.46736	0.168	0.015	0.255	0.025
Tmsb4x	0.098	5.97657	1.26825	1	0.943	5.751	4.52
Pik3cd	0.098	5.97657	3.44691	0.168	0.017	0.261	0.026
Ppp1r14a	0.097	5.91558	2.74795	0.606	0.126	1.232	0.264
Rrad	0.097	5.91558	2.96855	0.54	0.101	1.195	0.22
Tnfrsf21	0.096	5.8546	2.99382	0.321	0.054	0.546	0.081
Tspan15	0.095	5.79361	3.14064	0.161	0.014	0.23	0.028
Fam212b	0.094	5.73263	3.34503	0.161	0.016	0.262	0.028
Vasp	0.094	5.73263	1.87724	0.679	0.287	1.274	0.471
Mir143hg	0.094	5.73263	3.11795	0.365	0.043	0.574	0.079
Sh2d3c	0.093	5.67164	3.10352	0.285	0.046	0.557	0.077
1810011O10Rik	0.093	5.67164	2.81774	0.453	0.083	0.839	0.153
Zak	0.091	5.54967	3.13938	0.328	0.048	0.556	0.075
Timp3	0.091	5.54967	1.76111	0.737	0.378	1.897	0.851
Adgre5	0.091	5.54967	2.85802	0.511	0.078	0.775	0.135
Prkar1a	0.091	5.54967	1.11686	0.927	0.717	2.147	1.368
Sox13	0.09	5.48869	3.20262	0.124	0.013	0.141	0.016
Tuba1a	0.09	5.48869	1.56466	0.978	0.83	4.257	2.833
Prdx2	0.089	5.4277	0.654661	0.993	0.982	3.67	3.079
Foxc2	0.089	5.4277	3.38752	0.197	0.021	0.405	0.044
Tubb5	0.089	5.4277	0.98194	1	0.986	4.851	3.917
Stard8	0.088	5.36672	3.25649	0.19	0.02	0.264	0.03
Kif2c	0.088	5.36672	3.39788	0.161	0.016	0.253	0.026
Hopx	0.088	5.36672	2.78759	0.423	0.079	0.804	0.148
Junb	0.088	5.36672	1.92735	0.898	0.636	3.697	2.052
Ebf1	0.087	5.30573	1.43377	0.956	0.697	2.86	1.73
Cd200	0.087	5.30573	3.09232	0.285	0.033	0.491	0.067
Il13ra1	0.086	5.24474	2.57094	0.387	0.096	0.759	0.159
Cd36	0.086	5.24474	3.18615	0.124	0.012	0.213	0.025
Wdr86	0.086	5.24474	3.33924	0.161	0.017	0.235	0.025
Prc1	0.086	5.24474	2.80934	0.387	0.102	1.042	0.203
Ctxn1	0.086	5.24474	2.55876	0.526	0.11	0.886	0.194
Vcl	0.086	5.24474	2.05279	0.679	0.248	1.285	0.429
Naalad2	0.086	5.24474	2.83547	0.474	0.078	0.838	0.151
Kif21b	0.085	5.18376	3.09038	0.204	0.022	0.274	0.035
Depdc1a	0.085	5.18376	3.16479	0.19	0.021	0.317	0.039
Il11	0.085	5.18376	3.73984	0.161	0.02	0.399	0.034
Fam81a	0.085	5.18376	3.25904	0.153	0.015	0.198	0.022
Tubb4a	0.085	5.18376	3.19342	0.153	0.016	0.214	0.025
Il1r1	0.084	5.12277	2.42077	0.613	0.162	1.162	0.3
Dnajb1	0.084	5.12277	1.46402	0.693	0.43	1.557	0.769
Gclc	0.084	5.12277	2.47238	0.38	0.102	0.727	0.161
Aldh3b1	0.084	5.12277	3.04771	0.139	0.014	0.18	0.023
S1pr3	0.083	5.06179	2.15645	0.635	0.202	1.171	0.357
Hrct1	0.082	5.0008	3.1294	0.175	0.021	0.266	0.033
Nrip2	0.082	5.0008	3.49667	0.102	0.023	0.362	0.036
1500009L16Rik	0.082	5.0008	2.04736	0.774	0.264	1.385	0.475
Colec11	0.082	5.0008	3.10515	0.102	0.011	0.148	0.018
Actb	0.081	4.93982	0.999603	1	0.999	5.984	5.007
Atp5b	0.081	4.93982	0.819203	1	0.965	3.395	2.677
Trp53i11	0.08	4.87883	3.19043	0.226	0.029	0.431	0.054
Cav2	0.08	4.87883	2.88454	0.263	0.031	0.358	0.054
Gamt	0.08	4.87883	1.68552	0.788	0.355	1.44	0.616
Dusp4	0.08	4.87883	2.86486	0.102	0.01	0.133	0.019
Tbx2	0.08	4.87883	2.8277	0.365	0.059	0.634	0.108
Cisd3	0.08	4.87883	2.72798	0.314	0.059	0.537	0.095
Reln	0.079	4.81785	3.34914	0.124	0.016	0.254	0.027
Il1r2	0.078	4.75686	2.98622	0.161	0.02	0.236	0.032
Cebpb	0.078	4.75686	1.52538	0.847	0.692	3.272	2.003
Smarca5	0.078	4.75686	0.855537	0.788	0.763	2.265	1.634
Mis18a	0.078	4.75686	2.67224	0.38	0.079	0.617	0.116
Col15a1	0.077	4.69588	2.84174	0.343	0.053	0.745	0.13
Ankrd29	0.077	4.69588	2.84369	0.35	0.052	0.527	0.086
Pde4a	0.076	4.63489	2.76034	0.35	0.055	0.502	0.086
Atpif1	0.075	4.57391	0.887076	1	0.937	3.266	2.501
Plk1	0.075	4.57391	3.03843	0.153	0.02	0.244	0.032
Impa2	0.075	4.57391	2.40088	0.438	0.105	0.71	0.164
Ska1	0.075	4.57391	2.95802	0.153	0.019	0.225	0.031
Cobll1	0.074	4.51292	2.80268	0.248	0.036	0.38	0.061
Dysf	0.074	4.51292	2.72444	0.109	0.012	0.115	0.018
Inpp4b	0.074	4.51292	2.79429	0.168	0.02	0.233	0.036
Trpv2	0.074	4.51292	2.90722	0.139	0.017	0.171	0.024
Ppargc1b	0.074	4.51292	3.0014	0.124	0.016	0.189	0.025
Nes	0.073	4.45193	1.97299	0.642	0.237	1.234	0.427
Gstk1	0.073	4.45193	2.74496	0.292	0.05	0.467	0.08
Mustn1	0.073	4.45193	3.96516	0.109	0.028	0.612	0.048
Alad	0.072	4.39095	2.02898	0.606	0.19	0.974	0.306
Cnn1	0.072	4.39095	3.67504	0.102	0.017	0.343	0.03
Ehd3	0.072	4.39095	2.7886	0.124	0.015	0.177	0.027
Pten	0.072	4.39095	1.44119	0.898	0.536	1.895	1.001
Tmsb10	0.071	4.32996	0.929293	1	0.968	4.672	3.793
Cox4i1	0.071	4.32996	0.49461	1	0.997	3.992	3.534
Mis18bp1	0.071	4.32996	2.92336	0.168	0.027	0.266	0.038
Sorcs1	0.071	4.32996	2.66087	0.146	0.018	0.18	0.03
Nusap1	0.07	4.26898	2.78214	0.263	0.043	0.569	0.098
Ptpn1	0.07	4.26898	1.41686	0.715	0.445	1.612	0.824
Kif4	0.07	4.26898	3.08255	0.168	0.028	0.343	0.045
Nr4a3	0.07	4.26898	2.49345	0.343	0.088	0.724	0.158
Crem	0.07	4.26898	1.7279	0.562	0.28	1.256	0.505
Gpr45	0.069	4.20799	2.36027	0.117	0.014	0.124	0.025
Serpini1	0.069	4.20799	2.74529	0.153	0.02	0.214	0.034
Cenpe	0.069	4.20799	2.7097	0.277	0.072	0.838	0.164
Itgb1	0.069	4.20799	0.749976	0.993	0.936	3.133	2.491
mt-Cytb	0.069	4.20799	0.582343	1	0.999	5.13	4.568
Vps37b	0.068	4.14701	1.70634	0.409	0.197	0.872	0.327
Rap2a	0.068	4.14701	1.58054	0.803	0.408	1.602	0.749
Nab1	0.067	4.08602	1.70592	0.737	0.331	1.379	0.576
Fabp4	0.067	4.08602	2.3148	0.365	0.06	1.455	0.433
Isg15	0.067	4.08602	2.16629	0.117	0.015	0.212	0.05
Sh2b2	0.067	4.08602	2.75579	0.117	0.016	0.161	0.025
Prkar2b	0.067	4.08602	2.46463	0.35	0.074	0.544	0.115
Id3	0.066	4.02504	1.20463	0.92	0.845	3.993	2.902
Tgfb1i1	0.066	4.02504	1.78657	0.708	0.268	1.203	0.462
2020-09-10	0.066	4.02504	2.3702	0.496	0.106	0.691	0.162
Kif11	0.066	4.02504	2.85603	0.19	0.035	0.404	0.063
Cenpf	0.065	3.96405	3.02761	0.234	0.052	0.897	0.145
Tpx2	0.065	3.96405	2.53158	0.358	0.083	0.785	0.17
Pde4b	0.065	3.96405	2.39787	0.328	0.087	0.665	0.152
Gdf15	0.065	3.96405	3.14088	0.117	0.019	0.305	0.038
Spdl1	0.065	3.96405	2.83885	0.124	0.018	0.17	0.025
Ube2c	0.064	3.90307	2.74929	0.343	0.128	1.512	0.351
Melk	0.064	3.90307	2.65554	0.19	0.03	0.268	0.046
Rcsd1	0.063	3.84208	2.41306	0.38	0.067	0.528	0.115
Lyn	0.063	3.84208	2.54153	0.168	0.025	0.198	0.036
Sgip1	0.063	3.84208	2.52186	0.124	0.018	0.18	0.033
Prkg1	0.063	3.84208	2.39275	0.365	0.081	0.588	0.132
Sgol2a	0.062	3.78109	2.57464	0.182	0.029	0.27	0.049
Chst1	0.062	3.78109	2.37941	0.358	0.075	0.549	0.123
Pfn1	0.062	3.78109	0.777859	0.993	0.947	3.259	2.585
Trim25	0.062	3.78109	2.42925	0.255	0.061	0.459	0.097
Hspa2	0.062	3.78109	1.70002	0.482	0.224	1.044	0.408
Ppp1r1a	0.062	3.78109	2.59685	0.124	0.019	0.189	0.033
Prodh	0.062	3.78109	2.57606	0.117	0.017	0.154	0.027
Nuf2	0.061	3.72011	2.75357	0.139	0.022	0.227	0.036
Esco2	0.061	3.72011	2.29853	0.109	0.016	0.151	0.032
Pdlim2	0.061	3.72011	1.93337	0.569	0.187	1.018	0.343
Daam2	0.061	3.72011	2.42375	0.328	0.062	0.47	0.1
Fam107b	0.06	3.65912	2.02214	0.606	0.183	1.071	0.346
Klhl23	0.06	3.65912	1.84695	0.394	0.153	0.726	0.241
Cdc20	0.06	3.65912	2.2728	0.307	0.109	0.778	0.199
Kif22	0.06	3.65912	2.75173	0.204	0.043	0.39	0.065
Angpt2	0.06	3.65912	2.52297	0.204	0.034	0.339	0.065
Ift43	0.06	3.65912	1.43579	0.788	0.423	1.442	0.709
Pdlim1	0.06	3.65912	1.97507	0.628	0.197	1.061	0.352
Slc25a25	0.059	3.59814	2.37316	0.27	0.064	0.448	0.098
Ccna2	0.059	3.59814	2.37264	0.336	0.067	0.63	0.145
Cdca8	0.059	3.59814	2.4826	0.321	0.083	0.848	0.193
Fblim1	0.059	3.59814	2.43802	0.263	0.047	0.362	0.074
Mical2	0.059	3.59814	2.39628	0.102	0.016	0.127	0.025
Cstb	0.059	3.59814	1.207	0.861	0.768	2.611	1.684
mt-Co2	0.059	3.59814	0.511677	1	0.999	5.482	4.984
Flna	0.058	3.53715	1.33932	0.788	0.442	1.496	0.782
Smc4	0.058	3.53715	1.5363	0.526	0.317	1.316	0.598
Slc2a3	0.058	3.53715	2.56011	0.234	0.043	0.39	0.074
Shcbp1	0.058	3.53715	2.38675	0.241	0.044	0.385	0.082
Bub1b	0.057	3.47617	2.27573	0.19	0.031	0.236	0.052
Ngf	0.057	3.47617	2.77102	0.153	0.029	0.294	0.047
Stmn1	0.057	3.47617	1.34027	0.964	0.762	3.45	2.299
Ncapg	0.057	3.47617	2.66352	0.153	0.028	0.253	0.043
Ube2s	0.057	3.47617	0.764976	0.978	0.907	2.868	2.235
Cbarp	0.057	3.47617	2.46979	0.175	0.034	0.286	0.056
Slc25a3	0.057	3.47617	0.627749	0.993	0.987	3.57	3.007
Fam64a	0.057	3.47617	2.63735	0.117	0.021	0.238	0.041
Osmr	0.057	3.47617	2.33268	0.277	0.053	0.393	0.087
Tspo	0.057	3.47617	1.91767	0.672	0.214	1.231	0.44
Bmp2k	0.056	3.41518	2.0885	0.423	0.12	0.692	0.195
Ccnb1	0.056	3.41518	2.52641	0.219	0.05	0.521	0.105
Bub1	0.055	3.3542	2.37263	0.161	0.029	0.242	0.05
Slc6a17	0.055	3.3542	2.4827	0.19	0.035	0.274	0.053
Capg	0.055	3.3542	2.21754	0.343	0.086	0.601	0.152
Adamts9	0.055	3.3542	1.6678	0.547	0.257	1.141	0.464
Plxnd1	0.055	3.3542	2.34792	0.197	0.037	0.256	0.054
Mki67	0.055	3.3542	2.32982	0.277	0.096	0.88	0.223
Cenpn	0.055	3.3542	2.37879	0.197	0.037	0.279	0.058
Hmmr	0.055	3.3542	2.54086	0.182	0.035	0.418	0.081
Akr1c19	0.055	3.3542	2.23365	0.124	0.021	0.162	0.036
Rad51ap2	0.055	3.3542	2.43402	0.131	0.027	0.275	0.055
Cxcl10	0.054	3.29321	3.13483	0.102	0.019	0.41	0.053
Haus5	0.054	3.29321	2.09531	0.117	0.02	0.112	0.027
Unc5b	0.054	3.29321	2.16942	0.153	0.026	0.18	0.042
Ttyh2	0.054	3.29321	1.97879	0.343	0.11	0.59	0.174
Acads	0.053	3.23223	1.76363	0.511	0.183	0.817	0.292
Cnn2	0.053	3.23223	1.63347	0.701	0.301	1.333	0.575
Nudt4	0.053	3.23223	1.2259	0.803	0.534	1.791	1.037
Gm26632	0.053	3.23223	2.18884	0.139	0.025	0.174	0.04
Nt5dc2	0.053	3.23223	1.00634	0.861	0.644	1.942	1.272
Aurkb	0.053	3.23223	2.30731	0.197	0.043	0.334	0.074
Agtr1a	0.053	3.23223	2.15058	0.292	0.077	0.47	0.12
Cyp39a1	0.053	3.23223	2.11264	0.153	0.027	0.197	0.048
Lrrfip1	0.052	3.17124	1.56313	0.62	0.269	1.048	0.445
Agrn	0.052	3.17124	1.98446	0.387	0.108	0.583	0.171
Pbk	0.052	3.17124	2.27515	0.19	0.04	0.307	0.069
Anln	0.052	3.17124	1.99515	0.161	0.029	0.197	0.052
Acy3	0.052	3.17124	2.14531	0.182	0.034	0.221	0.053
Itga4	0.051	3.11026	2.24111	0.117	0.027	0.235	0.053
Pde3a	0.051	3.11026	2.08614	0.358	0.088	0.535	0.145
Spon1	0.051	3.11026	2.12232	0.307	0.068	0.503	0.132
Dlgap5	0.051	3.11026	2.61519	0.131	0.028	0.24	0.042
Top2a	0.051	3.11026	2.29699	0.321	0.125	1.2	0.338
Slc9a3r1	0.051	3.11026	2.08096	0.387	0.095	0.668	0.188
Hist1h1b	0.051	3.11026	2.8455	0.241	0.078	1.348	0.281
6330403L08Rik	0.05	3.04927	2.22649	0.109	0.021	0.144	0.032
Mical1	0.05	3.04927	2.09213	0.321	0.078	0.437	0.115
Atp5d	0.05	3.04927	0.628614	0.978	0.956	2.979	2.447
Filip1	0.05	3.04927	2.14754	0.241	0.055	0.362	0.09
Ifngr2	0.05	3.04927	1.35971	0.693	0.356	1.238	0.613
Aif1l	0.049	2.98828	2.18736	0.175	0.042	0.267	0.063
Stom	0.049	2.98828	2.0692	0.241	0.056	0.352	0.092
Ckap2l	0.049	2.98828	2.43074	0.124	0.026	0.218	0.043
Aurka	0.049	2.98828	2.21508	0.131	0.028	0.198	0.045
Ddit4l	0.049	2.98828	2.12603	0.139	0.028	0.253	0.062
Tbc1d1	0.049	2.98828	1.8616	0.394	0.128	0.626	0.201
Cog7	0.049	2.98828	2.0504	0.241	0.059	0.341	0.09
Specc1	0.049	2.98828	2.03694	0.299	0.07	0.436	0.119
Cks2	0.049	2.98828	1.24504	0.701	0.485	1.743	0.993
Hspa1b	0.049	2.98828	2.00639	0.365	0.119	0.758	0.229
Ptpn18	0.048	2.9273	2.35466	0.131	0.027	0.203	0.042
Rsu1	0.048	2.9273	1.00657	0.869	0.614	1.724	1.102
Gla	0.048	2.9273	2.07115	0.219	0.075	0.445	0.119
S100a4	0.048	2.9273	2.46898	0.175	0.07	0.61	0.131
Shkbp1	0.048	2.9273	2.03624	0.139	0.028	0.165	0.042
Rab20	0.048	2.9273	2.02324	0.19	0.039	0.262	0.069
Cenpu	0.048	2.9273	2.2075	0.117	0.025	0.155	0.035
Racgap1	0.048	2.9273	2.10869	0.241	0.06	0.431	0.112
Adamts1	0.048	2.9273	1.31636	0.693	0.463	1.846	1.03
Frmd8	0.048	2.9273	2.09622	0.19	0.043	0.252	0.063
mt-Nd1	0.048	2.9273	0.582387	1	0.983	4.06	3.52
Zeb2	0.047	2.86631	1.51353	0.839	0.382	2.01	1.043
Col18a1	0.047	2.86631	1.82689	0.504	0.178	1.102	0.404
Ednra	0.047	2.86631	1.91882	0.409	0.105	0.674	0.211
Ccnjl	0.047	2.86631	1.73748	0.102	0.02	0.123	0.038
Hspa1a	0.047	2.86631	2.02822	0.467	0.167	1.25	0.42
Msn	0.046	2.80533	1.22302	0.861	0.504	1.729	0.994
Mnd1	0.046	2.80533	1.82203	0.394	0.129	0.636	0.21
Tln1	0.046	2.80533	0.90848	0.839	0.649	1.813	1.226
Miip	0.046	2.80533	2.1261	0.109	0.026	0.171	0.041
Serpine1	0.046	2.80533	2.03186	0.117	0.025	0.157	0.04
Cdk1	0.046	2.80533	1.5348	0.489	0.269	1.182	0.524
Ppp1r12a	0.046	2.80533	1.30555	0.715	0.378	1.251	0.64
Plekha2	0.046	2.80533	2.25085	0.146	0.036	0.249	0.056
Kif23	0.046	2.80533	1.93667	0.161	0.035	0.231	0.064
Kif15	0.046	2.80533	1.93344	0.153	0.033	0.21	0.058
Tmc6	0.046	2.80533	2.20635	0.102	0.025	0.176	0.04
Dnph1	0.046	2.80533	1.92179	0.146	0.031	0.174	0.048
Spry4	0.046	2.80533	2.01415	0.241	0.064	0.384	0.105
Spc25	0.045	2.74434	1.91466	0.212	0.049	0.307	0.088
Tm4sf1	0.045	2.74434	1.37962	0.752	0.397	1.963	1.08
Ran	0.045	2.74434	0.67882	0.985	0.946	3.276	2.684
Arl6ip1	0.045	2.74434	1.24302	0.591	0.477	1.629	0.914
Coq7	0.045	2.74434	1.42756	0.62	0.282	1.011	0.462
Ankrd37	0.045	2.74434	1.87921	0.307	0.081	0.474	0.145
Cbfa2t3	0.045	2.74434	1.81359	0.394	0.114	0.596	0.196
Comtd1	0.045	2.74434	1.79074	0.263	0.058	0.32	0.1
2810417H13Rik	0.045	2.74434	1.79584	0.453	0.208	1.568	0.647
Trpc1	0.045	2.74434	2.01483	0.212	0.054	0.313	0.084
Gmpr	0.045	2.74434	2.28624	0.161	0.037	0.28	0.062
Pik3r1	0.045	2.74434	1.47525	0.635	0.287	1.149	0.524
Myl12a	0.045	2.74434	0.772147	1	0.922	3.002	2.352
Ndc80	0.045	2.74434	2.08775	0.131	0.029	0.19	0.047
Ccdc68	0.045	2.74434	2.02696	0.109	0.025	0.164	0.042
Incenp	0.045	2.74434	2.10936	0.197	0.05	0.321	0.081
Kif18a	0.044	2.68336	2.03855	0.146	0.036	0.21	0.054
Trp53inp2	0.044	2.68336	2.01352	0.146	0.035	0.203	0.053
Mad2l1	0.044	2.68336	1.88071	0.248	0.067	0.357	0.106
Hist4h4	0.044	2.68336	1.74903	0.102	0.023	0.146	0.045
Rhog	0.044	2.68336	1.41173	0.394	0.165	0.63	0.27
Tk1	0.044	2.68336	1.94499	0.307	0.092	0.57	0.171
Kif20a	0.044	2.68336	1.8416	0.124	0.028	0.175	0.051
Anxa1	0.044	2.68336	1.50818	0.679	0.338	1.841	0.932
Chml	0.043	2.62237	1.89235	0.124	0.029	0.157	0.044
Tubb4b	0.043	2.62237	1.22068	0.854	0.575	2.201	1.347
Pde1a	0.043	2.62237	1.92162	0.212	0.06	0.347	0.1
Edem2	0.043	2.62237	1.5099	0.394	0.168	0.659	0.267
BC028528	0.043	2.62237	1.71761	0.431	0.131	0.637	0.225
Cited2	0.043	2.62237	1.32875	0.672	0.406	1.582	0.843
Uqcr11	0.043	2.62237	0.70506	0.905	0.75	1.971	1.481
Ajuba	0.043	2.62237	1.88088	0.234	0.059	0.329	0.097
Ctnna1	0.043	2.62237	1.16871	0.679	0.408	1.273	0.705
Map2	0.042	2.56139	1.66907	0.299	0.073	0.373	0.128
Tagln2	0.042	2.56139	1.17565	0.905	0.615	2.749	1.821
Tmem51	0.042	2.56139	1.97139	0.27	0.072	0.416	0.118
Hspb1	0.042	2.56139	1.70709	0.453	0.226	1.45	0.614
Rad51ap1	0.042	2.56139	1.73577	0.19	0.048	0.236	0.075
Pde7b	0.042	2.56139	1.87072	0.102	0.024	0.148	0.042
Ier2	0.042	2.56139	0.81342	0.803	0.698	2.122	1.54
Ktn1	0.042	2.56139	1.07233	0.796	0.492	1.453	0.869
Lrr1	0.042	2.56139	2.09835	0.102	0.029	0.164	0.04
Pde10a	0.042	2.56139	1.57205	0.474	0.22	1.101	0.47
Tslp	0.042	2.56139	1.83752	0.212	0.076	0.419	0.13
Gm14964	0.042	2.56139	1.44535	0.109	0.025	0.14	0.053
Hspa12a	0.042	2.56139	1.89996	0.102	0.025	0.123	0.034
Emd	0.041	2.5004	0.960878	0.723	0.46	1.287	0.799
Arhgap6	0.041	2.5004	1.7021	0.394	0.114	0.544	0.19
Mlf1	0.041	2.5004	1.64136	0.438	0.153	0.79	0.303
Pdlim5	0.041	2.5004	1.74902	0.248	0.068	0.386	0.126
Uqcrh	0.041	2.5004	0.462188	1	0.99	3.537	3.121
Zfp446	0.041	2.5004	1.85595	0.124	0.031	0.17	0.049
Mef2a	0.041	2.5004	0.966353	0.796	0.543	1.556	0.995
Ggt5	0.041	2.5004	1.74016	0.277	0.089	0.45	0.15
Plpp2	0.041	2.5004	1.6827	0.175	0.044	0.231	0.076
Irf8	0.041	2.5004	1.79904	0.139	0.036	0.202	0.061
Oaz2	0.041	2.5004	1.11815	0.745	0.433	1.3	0.743
Tmod3	0.041	2.5004	1.21739	0.723	0.387	1.246	0.669
Tubd1	0.041	2.5004	1.82868	0.102	0.025	0.124	0.036
Cmbl	0.041	2.5004	1.81033	0.234	0.069	0.389	0.122
Slc4a8	0.041	2.5004	2.01157	0.124	0.031	0.21	0.055
Pkmyt1	0.041	2.5004	1.74885	0.153	0.039	0.174	0.054
Mtcl1	0.041	2.5004	1.74914	0.175	0.045	0.229	0.072
mt-Atp6	0.041	2.5004	0.467025	1	0.999	5.639	5.183
Bdnf	0.04	2.43942	1.65344	0.328	0.126	0.734	0.276
Casc5	0.04	2.43942	1.763	0.153	0.041	0.228	0.071
Tmem35	0.04	2.43942	1.56955	0.161	0.041	0.204	0.072
Steap2	0.04	2.43942	1.91721	0.139	0.041	0.218	0.061
Tmem176a	0.04	2.43942	1.44607	0.664	0.264	1.242	0.586
Tgfb1	0.04	2.43942	1.65629	0.285	0.08	0.428	0.15
Arhgef17	0.04	2.43942	1.56757	0.358	0.134	0.548	0.209
Nsmce1	0.04	2.43942	1.12732	0.679	0.388	1.187	0.664
Mt2	0.04	2.43942	1.61244	0.416	0.138	0.758	0.294
Diaph3	0.04	2.43942	1.83909	0.161	0.045	0.233	0.069
H3f3b	0.04	2.43942	0.393995	1	0.999	4.728	4.351
Hist1h4d	0.04	2.43942	1.72632	0.124	0.032	0.15	0.047
Egflam	0.04	2.43942	1.71009	0.248	0.083	0.407	0.137
Sik1	0.04	2.43942	1.50422	0.307	0.155	0.633	0.256
H2-DMa	0.04	2.43942	1.71741	0.182	0.047	0.245	0.079
Rftn1	0.04	2.43942	1.71743	0.182	0.064	0.3	0.098
Csnk1a1	0.04	2.43942	0.471704	0.927	0.886	2.39	2.021
Kif20b	0.04	2.43942	2.02401	0.153	0.041	0.255	0.067
Tuba4a	0.039	2.37843	1.79601	0.168	0.053	0.285	0.088
Btg2	0.039	2.37843	1.28602	0.679	0.414	1.607	0.879
BC055324	0.039	2.37843	1.69951	0.102	0.027	0.123	0.039
Pde5a	0.039	2.37843	1.46549	0.394	0.162	0.645	0.268
Cycs	0.039	2.37843	0.995757	0.766	0.52	1.503	0.941
Eif4e3	0.039	2.37843	1.60337	0.336	0.091	0.407	0.147
Nmb	0.039	2.37843	1.72275	0.182	0.055	0.301	0.098
H2afx	0.039	2.37843	0.853143	0.613	0.505	1.45	0.97
Ccnb2	0.039	2.37843	1.66093	0.38	0.131	1.067	0.429
Bcas3	0.039	2.37843	1.7866	0.197	0.059	0.331	0.104
Tubg1	0.039	2.37843	1.63716	0.328	0.11	0.469	0.168
Hist1h4i	0.039	2.37843	1.62625	0.263	0.095	0.481	0.174
Trip13	0.039	2.37843	1.67892	0.212	0.06	0.276	0.092
Cdc42ep1	0.039	2.37843	1.6752	0.153	0.041	0.201	0.066
Slc12a2	0.039	2.37843	1.45598	0.496	0.201	0.788	0.339
Ndufv1	0.039	2.37843	0.842779	0.818	0.609	1.608	1.099
Vps13a	0.039	2.37843	1.67003	0.175	0.067	0.294	0.099
Stat1	0.038	2.31745	1.96442	0.168	0.052	0.31	0.086
Nucks1	0.038	2.31745	0.826198	0.825	0.691	2.023	1.448
Hlx	0.038	2.31745	1.85578	0.102	0.031	0.203	0.059
Zbtb34	0.038	2.31745	1.61435	0.234	0.066	0.3	0.105
Inafm2	0.038	2.31745	1.52633	0.109	0.03	0.126	0.045
Tcf15	0.038	2.31745	1.57829	0.372	0.124	0.662	0.257
Dmd	0.038	2.31745	1.6262	0.226	0.068	0.329	0.115
Lmbr1	0.038	2.31745	1.62362	0.263	0.086	0.368	0.13
Cenpa	0.038	2.31745	1.50763	0.453	0.163	1.506	0.72
Flt1	0.038	2.31745	1.85122	0.146	0.047	0.323	0.097
Pon2	0.038	2.31745	1.53553	0.394	0.139	0.613	0.242
Abcg2	0.038	2.31745	1.33696	0.62	0.267	0.914	0.433
Ptms	0.038	2.31745	0.671901	0.978	0.905	2.775	2.223
Tbcb	0.038	2.31745	0.889199	0.832	0.592	1.61	1.076
Uba2	0.038	2.31745	0.654993	0.759	0.639	1.547	1.151

## Sheet: PnCs
	AUCPR	AUCPR.ratio	exp.fc	posFrac_12	posFrac_rest	nTrans_12	nTrans_rest
Asgr2	0.403	16.5052	6.41117	0.113	0.001	0.161	0.002
Cdh5	0.351	14.3755	5.70412	0.181	0.003	0.24	0.005
Mical2	0.307	12.5735	5.10771	0.289	0.011	0.444	0.015
Ccl11	0.282	11.5496	4.66236	0.475	0.033	1.343	0.085
D630033O11Rik	0.263	10.7714	4.51615	0.397	0.021	0.613	0.033
Acta2	0.241	9.87037	3.65473	0.74	0.119	3.294	0.765
Col18a1	0.224	9.17412	2.98305	0.652	0.172	1.712	0.365
Hck	0.223	9.13316	4.25288	0.299	0.014	0.458	0.028
Itga6	0.211	8.64169	3.51488	0.642	0.077	1.216	0.158
Scg2	0.2	8.19118	5.52802	0.113	0.007	0.536	0.014
Cygb	0.195	7.9864	2.61562	0.838	0.25	1.85	0.511
Cldn1	0.173	7.08537	3.52256	0.392	0.043	0.652	0.07
Sema5b	0.173	7.08537	3.79942	0.162	0.01	0.196	0.015
Hhip	0.169	6.92154	3.63792	0.328	0.026	0.534	0.051
6030408B16Rik	0.169	6.92154	4.00088	0.172	0.013	0.291	0.02
Foxd1	0.167	6.83963	3.31666	0.417	0.034	1.127	0.162
Heyl	0.165	6.75772	3.633	0.343	0.033	0.619	0.061
Lypd2	0.164	6.71676	3.96483	0.176	0.013	0.323	0.023
Cald1	0.161	6.5939	1.27722	0.975	0.88	3.507	2.4
Angpt2	0.156	6.38912	3.55472	0.309	0.03	0.551	0.056
Gucy1a3	0.155	6.34816	2.92215	0.402	0.032	0.802	0.135
Ppp1r2	0.154	6.30721	1.28097	0.902	0.765	2.667	1.679
Ccdc3	0.153	6.26625	3.5594	0.265	0.026	0.449	0.044
Col4a1	0.149	6.10243	1.69014	0.985	0.727	3.525	2.09
Wfdc1	0.149	6.10243	3.44451	0.304	0.032	0.556	0.061
Foxs1	0.146	5.97956	3.41027	0.147	0.011	0.255	0.026
Ifitm1	0.135	5.52904	2.47733	0.608	0.187	1.545	0.427
Adra2a	0.135	5.52904	3.31528	0.176	0.015	0.274	0.03
Pdlim3	0.134	5.48809	3.08295	0.216	0.02	0.404	0.054
Tagln	0.131	5.36522	3.49051	0.417	0.091	2.086	0.366
Lepr	0.13	5.32426	3.11443	0.373	0.049	0.651	0.092
Il33	0.13	5.32426	2.62361	0.475	0.136	1.318	0.313
Foxd2	0.126	5.16044	3.25835	0.103	0.009	0.155	0.017
Ccl2	0.125	5.11949	2.35306	0.216	0.023	0.812	0.199
Nrp1	0.124	5.07853	1.61428	0.926	0.588	2.66	1.453
Col4a2	0.122	4.99662	1.46211	0.931	0.65	2.621	1.521
Tenm2	0.122	4.99662	3.08656	0.123	0.012	0.177	0.022
Ccl7	0.122	4.99662	3.7219	0.113	0.012	0.374	0.032
Gucy1a2	0.119	4.87375	3.28227	0.137	0.014	0.201	0.022
Tec	0.114	4.66897	2.91046	0.319	0.043	0.481	0.074
Rasl12	0.112	4.58706	2.87869	0.108	0.011	0.141	0.02
Fam65b	0.112	4.58706	3.00206	0.221	0.028	0.346	0.048
Bace2	0.112	4.58706	2.84898	0.348	0.052	0.586	0.097
Fam189a2	0.111	4.5461	3.20993	0.123	0.015	0.2	0.023
Fxyd7	0.109	4.46419	2.66571	0.466	0.086	0.917	0.189
Actg2	0.108	4.42324	2.97571	0.113	0.014	0.308	0.043
Tspan11	0.108	4.42324	2.63177	0.485	0.081	0.681	0.134
Nap1l1	0.108	4.42324	0.748312	0.99	0.95	3.331	2.677
Emcn	0.106	4.34132	3.34106	0.103	0.013	0.287	0.031
Prss35	0.104	4.25941	2.13807	0.779	0.271	1.895	0.694
Ntrk2	0.104	4.25941	2.10849	0.794	0.251	1.703	0.607
Lrrn2	0.099	4.05463	2.78757	0.162	0.022	0.232	0.036
Cyb5r3	0.097	3.97272	1.54786	0.828	0.426	1.608	0.766
Tgm2	0.096	3.93176	2.8364	0.123	0.018	0.189	0.028
Aldh1a2	0.096	3.93176	2.59819	0.328	0.076	0.786	0.163
Fgf7	0.095	3.89081	2.20652	0.549	0.151	1.017	0.289
Itga1	0.095	3.89081	2.45825	0.387	0.085	0.68	0.15
Il1r1	0.091	3.72699	2.18611	0.505	0.161	1.026	0.296
Ptch2	0.091	3.72699	2.56956	0.255	0.04	0.344	0.064
Nr2f2	0.091	3.72699	2.09274	0.593	0.186	1.231	0.396
Tubb2b	0.091	3.72699	1.51478	0.917	0.557	2.557	1.438
Cyp1b1	0.09	3.68603	2.69175	0.142	0.023	0.252	0.042
Tagln2	0.089	3.64507	1.50109	0.946	0.612	3.001	1.797
Ltbp4	0.088	3.60412	1.86636	0.627	0.225	1.121	0.403
Rab20	0.088	3.60412	2.44221	0.23	0.037	0.327	0.066
S100a6	0.087	3.56316	1.33111	0.975	0.784	4.866	3.608
Wnt6	0.085	3.48125	2.43582	0.172	0.027	0.266	0.053
Kcne4	0.084	3.44029	2.34939	0.353	0.087	0.676	0.16
Stbd1	0.084	3.44029	2.21621	0.426	0.109	0.742	0.195
Klk8	0.084	3.44029	2.44717	0.24	0.045	0.395	0.081
Nipal1	0.083	3.39934	2.38171	0.118	0.019	0.169	0.034
Klf5	0.082	3.35838	2.12414	0.402	0.119	0.769	0.216
Il1r2	0.081	3.31743	2.76754	0.113	0.02	0.199	0.031
2020-09-07	0.081	3.31743	0.741279	0.995	0.953	3.178	2.54
Rbp1	0.081	3.31743	1.32337	0.799	0.515	2.171	1.263
Notch3	0.081	3.31743	2.18477	0.426	0.109	0.72	0.192
Phlda3	0.08	3.27647	1.67343	0.725	0.316	1.436	0.618
S100a4	0.08	3.27647	2.20231	0.314	0.065	0.52	0.13
Cxcl10	0.08	3.27647	2.85144	0.103	0.019	0.339	0.052
Afap1l2	0.08	3.27647	2.38171	0.123	0.021	0.169	0.034
Batf3	0.079	3.23551	2.12433	0.397	0.114	0.721	0.2
Cd200	0.078	3.19456	2.63383	0.176	0.033	0.373	0.067
Rgs5	0.077	3.1536	2.11595	0.127	0.023	0.881	0.256
Hey1	0.077	3.1536	2.30039	0.324	0.074	0.612	0.147
St8sia2	0.077	3.1536	2.14848	0.368	0.078	0.591	0.156
Stom	0.076	3.11265	2.24787	0.221	0.055	0.381	0.089
Jag1	0.076	3.11265	1.9708	0.534	0.15	0.835	0.263
Bnc2	0.075	3.07169	2.07306	0.358	0.094	0.547	0.15
Plekha4	0.074	3.03074	2.15651	0.123	0.023	0.154	0.036
Rap2a	0.073	2.98978	1.3967	0.809	0.404	1.475	0.745
Chst1	0.072	2.94882	2.10403	0.294	0.074	0.464	0.122
Pear1	0.072	2.94882	1.96202	0.402	0.113	0.599	0.179
Tpm4	0.072	2.94882	0.953431	0.936	0.776	2.49	1.759
Flt1	0.071	2.90787	2.2418	0.196	0.045	0.395	0.093
Matn2	0.071	2.90787	1.31443	0.809	0.462	1.704	0.932
Cst3	0.07	2.86691	0.666547	0.956	0.92	2.869	2.314
Tfpi2	0.07	2.86691	2.13561	0.26	0.066	0.445	0.114
Cbarp	0.07	2.86691	2.18657	0.152	0.033	0.239	0.056
Tuba1a	0.07	2.86691	1.17101	0.99	0.828	3.889	2.835
Rasgrp2	0.07	2.86691	1.86136	0.441	0.111	0.828	0.279
Akap12	0.069	2.82596	1.16205	0.897	0.645	3.136	2.164
Gata6	0.069	2.82596	2.07025	0.27	0.066	0.478	0.129
Medag	0.068	2.785	1.68161	0.461	0.192	0.999	0.391
2020-09-04	0.068	2.785	2.23828	0.172	0.042	0.417	0.099
Myl9	0.067	2.74404	1.40436	0.828	0.454	2.042	1.123
Myl6	0.067	2.74404	0.663231	1	0.977	3.775	3.172
Zeb2	0.066	2.70309	1.46282	0.828	0.378	1.959	1.034
Rasl11a	0.066	2.70309	1.88766	0.373	0.109	0.737	0.239
Ypel4	0.065	2.66213	2.06381	0.103	0.023	0.141	0.035
Cxcl1	0.065	2.66213	2.77802	0.191	0.062	1.186	0.246
Tmsb10	0.065	2.66213	0.744646	1	0.968	4.493	3.791
Ccnd1	0.065	2.66213	1.33167	0.725	0.423	2.008	1.138
Nradd	0.065	2.66213	1.62337	0.569	0.211	0.964	0.388
Rem1	0.064	2.62118	1.94442	0.118	0.027	0.166	0.045
Fosl2	0.064	2.62118	1.30778	0.642	0.321	1.182	0.597
Il1rl2	0.063	2.58022	1.88661	0.221	0.053	0.276	0.08
Sh3bgrl3	0.063	2.58022	0.801466	0.966	0.806	2.388	1.778
2810474O19Rik	0.063	2.58022	1.42326	0.48	0.257	1.007	0.461
Notch1	0.062	2.53926	1.61121	0.549	0.198	0.883	0.352
Lrrc32	0.062	2.53926	1.89101	0.181	0.046	0.28	0.081
Ctxn1	0.062	2.53926	1.7197	0.387	0.111	0.57	0.198
Cgnl1	0.062	2.53926	1.66807	0.412	0.15	0.691	0.255
Plxnd1	0.061	2.49831	1.83457	0.147	0.036	0.184	0.054
Unc5b	0.061	2.49831	1.62737	0.113	0.026	0.126	0.042
Shc2	0.061	2.49831	1.84328	0.206	0.064	0.306	0.092
Dock6	0.061	2.49831	1.88253	0.181	0.046	0.233	0.067
Pcdh19	0.06	2.45735	1.61742	0.495	0.156	0.722	0.277
S100a10	0.06	2.45735	0.814216	1	0.936	4.335	3.574
Gli1	0.06	2.45735	1.69539	0.328	0.088	0.454	0.156
Adgre5	0.06	2.45735	1.57059	0.319	0.079	0.384	0.141
Nr2f1	0.06	2.45735	1.91993	0.181	0.056	0.372	0.108
F2rl1	0.06	2.45735	1.83103	0.147	0.038	0.203	0.06
B2m	0.059	2.4164	0.935805	0.863	0.61	1.753	1.163
Cebpb	0.059	2.4164	0.985101	0.814	0.692	2.806	2.01
Ptpn1	0.059	2.4164	1.14121	0.745	0.442	1.431	0.823
Plac8	0.059	2.4164	2.0504	0.108	0.029	0.341	0.09
Pthlh	0.059	2.4164	2.00745	0.123	0.032	0.231	0.061
Plpp2	0.059	2.4164	1.61208	0.172	0.043	0.218	0.075
Ifngr2	0.059	2.4164	1.23379	0.711	0.353	1.162	0.61
Gm13889	0.058	2.37544	0.971367	0.225	0.062	0.681	0.387
Thbd	0.058	2.37544	1.75612	0.201	0.059	0.345	0.111
Tspan5	0.058	2.37544	1.2597	0.637	0.322	1.093	0.559
Arap2	0.058	2.37544	1.8681	0.103	0.028	0.168	0.048
Shkbp1	0.058	2.37544	1.94095	0.103	0.028	0.155	0.042
Ifitm3	0.058	2.37544	1.05245	0.941	0.663	2.796	1.951
Icam1	0.058	2.37544	1.54443	0.451	0.19	0.962	0.406
Tmem100	0.058	2.37544	1.6056	0.485	0.166	0.855	0.34
Ptch1	0.058	2.37544	1.6084	0.397	0.128	0.68	0.26
Has1	0.058	2.37544	1.70959	0.221	0.063	0.415	0.14
Fas	0.058	2.37544	1.73872	0.23	0.065	0.347	0.113
Grb14	0.057	2.33449	1.33558	0.137	0.035	0.154	0.063
Igfbp7	0.057	2.33449	1.30447	0.775	0.33	2.151	1.259
Ubash3b	0.057	2.33449	1.5542	0.387	0.146	0.642	0.252
Slit3	0.057	2.33449	1.50958	0.412	0.158	0.738	0.304
Trib2	0.057	2.33449	1.60933	0.392	0.12	0.578	0.216
Ptp4a1	0.056	2.29353	1.01449	0.779	0.486	1.451	0.894
Ephb2	0.056	2.29353	1.39962	0.431	0.191	0.723	0.318
Cttnbp2	0.056	2.29353	1.6201	0.328	0.116	0.56	0.207
Cpa2	0.056	2.29353	1.65095	0.162	0.045	0.215	0.072
Ccnd2	0.056	2.29353	0.836354	0.902	0.748	2.552	1.897
Nnmt	0.056	2.29353	1.34587	0.422	0.208	0.889	0.417
Bzw2	0.056	2.29353	0.785273	0.828	0.634	1.666	1.177
Fhl2	0.055	2.25257	1.54028	0.397	0.154	0.703	0.282
Fmo1	0.055	2.25257	1.55345	0.377	0.119	0.635	0.249
Lxn	0.055	2.25257	1.22186	0.48	0.248	0.842	0.422
Olfml3	0.055	2.25257	0.984514	0.819	0.572	1.883	1.238
Tbcb	0.055	2.25257	0.848967	0.843	0.59	1.578	1.072
Sult5a1	0.055	2.25257	1.4981	0.382	0.151	0.659	0.269
Mcam	0.055	2.25257	1.60288	0.255	0.075	0.353	0.126
Rbpms2	0.055	2.25257	1.53031	0.25	0.07	0.315	0.117
N4bp3	0.055	2.25257	1.86473	0.132	0.042	0.253	0.074
Ednra	0.054	2.21162	1.46559	0.338	0.104	0.521	0.211
Endod1	0.054	2.21162	1.62214	0.196	0.06	0.269	0.093
Npr3	0.054	2.21162	1.21642	0.167	0.046	0.186	0.083
Fth1	0.054	2.21162	0.504541	1	0.999	5.097	4.61
Ralgps2	0.053	2.17066	1.44264	0.446	0.171	0.691	0.294
Acvr2a	0.053	2.17066	1.51335	0.324	0.115	0.485	0.189
Serping1	0.053	2.17066	1.2013	0.696	0.369	1.398	0.775
Akr1b8	0.053	2.17066	1.52519	0.25	0.078	0.334	0.125
Il4ra	0.053	2.17066	1.54276	0.196	0.059	0.261	0.095
Zfpm1	0.053	2.17066	1.59775	0.167	0.05	0.216	0.075
Slitrk6	0.053	2.17066	1.51068	0.25	0.08	0.392	0.15
Panx1	0.053	2.17066	1.46956	0.358	0.128	0.54	0.219
Me1	0.053	2.17066	1.35403	0.525	0.214	0.824	0.38
Egfr	0.053	2.17066	1.40726	0.456	0.187	0.714	0.312
Cfl1	0.053	2.17066	0.525401	1	0.977	3.462	2.993
Mr1	0.052	2.12971	1.52184	0.127	0.039	0.166	0.06
Sh2d3c	0.052	2.12971	1.40378	0.162	0.047	0.21	0.083
Fkbp1a	0.052	2.12971	0.509126	0.956	0.92	2.666	2.25
Gucy1b3	0.052	2.12971	1.49659	0.304	0.102	0.544	0.217
S100a11	0.052	2.12971	0.701197	0.995	0.942	3.759	3.123
Pdlim2	0.052	2.12971	1.37714	0.49	0.186	0.767	0.345
Slc35e4	0.052	2.12971	1.56552	0.157	0.048	0.233	0.083
Serpinb1a	0.052	2.12971	1.52214	0.284	0.097	0.52	0.203
Tspo	0.052	2.12971	1.31788	0.539	0.214	0.923	0.443
Mb21d2	0.052	2.12971	1.48307	0.147	0.044	0.18	0.067
Fads3	0.052	2.12971	1.46379	0.368	0.128	0.516	0.209
Zbtb46	0.051	2.08875	1.37821	0.108	0.033	0.129	0.051
Hs6st2	0.051	2.08875	1.30259	0.529	0.222	0.8	0.379
Flna	0.051	2.08875	1.00894	0.701	0.441	1.293	0.783
Gab2	0.051	2.08875	1.52192	0.137	0.043	0.174	0.063
Rbpms	0.051	2.08875	1.42209	0.353	0.131	0.534	0.223
Tpm1	0.051	2.08875	0.756329	0.961	0.825	2.809	2.188
Ifi27l2a	0.051	2.08875	1.33332	0.167	0.053	0.312	0.132
Pmm1	0.051	2.08875	1.07244	0.657	0.374	1.134	0.649
Gpsm3	0.051	2.08875	1.41565	0.304	0.105	0.44	0.181
Tpm2	0.05	2.04779	1.04765	0.696	0.428	1.56	0.958
Tac1	0.05	2.04779	1.89375	0.142	0.055	0.519	0.159
Pde3a	0.05	2.04779	1.43323	0.26	0.088	0.367	0.147
Marcks	0.05	2.04779	0.603918	0.995	0.898	3.367	2.834
Csrp2	0.05	2.04779	0.858519	0.946	0.762	2.98	2.263
Gcsh	0.05	2.04779	0.998729	0.75	0.432	1.216	0.733
Naalad2	0.05	2.04779	1.40938	0.245	0.08	0.389	0.159
Tln2	0.05	2.04779	1.20327	0.495	0.252	0.839	0.425
Cacng4	0.05	2.04779	1.10985	0.132	0.04	0.145	0.069
Rhoj	0.05	2.04779	0.879149	0.789	0.545	1.616	1.086
Crip1	0.05	2.04779	0.893984	0.966	0.754	3.307	2.533
Nfkb2	0.05	2.04779	1.44029	0.157	0.052	0.215	0.083
Hspd1	0.049	2.00684	0.426687	0.971	0.933	2.756	2.401
Tmem35	0.049	2.00684	1.20609	0.127	0.04	0.161	0.072
Nhs	0.049	2.00684	1.30424	0.211	0.068	0.28	0.12
Atpif1	0.049	2.00684	0.522344	0.99	0.936	2.948	2.505
Actb	0.049	2.00684	0.533867	1	0.999	5.535	5.015
Skap2	0.049	2.00684	1.34772	0.24	0.083	0.326	0.137
Kcns3	0.049	2.00684	1.41271	0.108	0.035	0.162	0.063
Cndp2	0.049	2.00684	1.32264	0.333	0.114	0.414	0.18
Bok	0.048	1.96588	1.27857	0.216	0.074	0.323	0.142
D1Ertd622e	0.048	1.96588	1.16796	0.216	0.071	0.263	0.123
Sardh	0.048	1.96588	1.47746	0.108	0.036	0.143	0.053
Ptrf	0.048	1.96588	0.887535	0.75	0.509	1.533	1.017
Pqlc3	0.048	1.96588	1.12849	0.103	0.033	0.126	0.059
Ppp1r13b	0.048	1.96588	1.33011	0.304	0.112	0.418	0.181
Sbspon	0.047	1.92493	1.4439	0.127	0.047	0.25	0.097
Npdc1	0.047	1.92493	1.03798	0.681	0.373	1.224	0.723
Nfe2l2	0.047	1.92493	0.840613	0.775	0.537	1.653	1.136
Pcdh11x	0.047	1.92493	1.43808	0.216	0.08	0.382	0.153
Tmsb4x	0.047	1.92493	0.65185	0.995	0.943	5.161	4.532
Gstm2	0.047	1.92493	1.19312	0.539	0.213	0.779	0.393
Stmn1	0.047	1.92493	0.834259	0.966	0.76	3.005	2.305
2020-09-11	0.047	1.92493	0.718466	0.951	0.782	2.504	1.941
Cdr2l	0.047	1.92493	1.21843	0.368	0.152	0.509	0.241
Il6st	0.047	1.92493	1.01479	0.632	0.355	1.045	0.61
Mir143hg	0.047	1.92493	1.46174	0.127	0.046	0.223	0.085
Pdlim1	0.047	1.92493	1.22006	0.436	0.198	0.726	0.357
Bzw1	0.046	1.88397	0.444929	0.985	0.941	2.821	2.448
Prrx1	0.046	1.88397	0.737138	0.853	0.688	2.203	1.661
Adamts4	0.046	1.88397	1.26953	0.279	0.105	0.403	0.181
Vav2	0.046	1.88397	1.25718	0.132	0.046	0.162	0.07
Ybx1	0.046	1.88397	0.388521	1	0.998	4.296	3.93
Akap13	0.046	1.88397	0.807494	0.696	0.476	1.318	0.89
Mical1	0.046	1.88397	1.39258	0.191	0.079	0.289	0.117
Adamtsl5	0.046	1.88397	1.30615	0.147	0.053	0.204	0.086
Plppr2	0.046	1.88397	1.20529	0.103	0.036	0.126	0.056
Anxa2	0.046	1.88397	0.683478	1	0.919	3.924	3.297
Ttyh2	0.046	1.88397	1.29187	0.27	0.109	0.398	0.176
Nid1	0.046	1.88397	0.762138	0.868	0.665	2.165	1.611
Hist1h2bc	0.046	1.88397	1.13087	0.534	0.246	1.026	0.559
Ahr	0.046	1.88397	1.27957	0.113	0.04	0.153	0.065
Nab1	0.045	1.84301	0.964565	0.588	0.332	0.978	0.582
Arpc2	0.045	1.84301	0.540961	0.98	0.865	2.379	1.959
Kifap3	0.045	1.84301	0.918789	0.657	0.393	1.088	0.674
Mid1ip1	0.045	1.84301	1.08145	0.294	0.108	0.391	0.198
Slc25a5	0.045	1.84301	0.657702	0.912	0.786	2.381	1.875
Nfkb1	0.045	1.84301	1.02888	0.397	0.233	0.716	0.395
Hgf	0.045	1.84301	1.38895	0.123	0.048	0.208	0.083
Hmgb1	0.045	1.84301	0.532627	0.995	0.956	3.218	2.753
Magi1	0.045	1.84301	1.29248	0.103	0.04	0.152	0.064
Comtd1	0.045	1.84301	1.29986	0.157	0.059	0.237	0.101
Nxn	0.045	1.84301	0.709318	0.804	0.61	1.612	1.175
Ywhaq	0.045	1.84301	0.457957	0.956	0.874	2.351	1.995
Plec	0.045	1.84301	1.01081	0.564	0.312	1.016	0.592
Mtcl1	0.045	1.84301	1.41436	0.118	0.045	0.182	0.071
Frmd8	0.045	1.84301	1.33199	0.113	0.043	0.156	0.064
Ncs1	0.044	1.80206	1.1162	0.426	0.176	0.561	0.286
Tiparp	0.044	1.80206	0.951156	0.569	0.361	1.324	0.83
Bmp2k	0.044	1.80206	1.21176	0.24	0.122	0.425	0.199
Bmp3	0.044	1.80206	1.07002	0.216	0.084	0.355	0.18
Dynll1	0.044	1.80206	0.392057	1	0.993	3.94	3.577
C1s1	0.044	1.80206	1.26618	0.157	0.064	0.256	0.112
Abracl	0.044	1.80206	0.630898	0.912	0.718	1.931	1.494
Chst2	0.044	1.80206	1.10527	0.343	0.193	0.635	0.33
Pcbp4	0.044	1.80206	0.909362	0.76	0.425	1.163	0.731
Serpinb6a	0.044	1.80206	0.661498	0.956	0.774	2.268	1.771
Flrt2	0.044	1.80206	1.11091	0.431	0.199	0.701	0.367
Crip2	0.044	1.80206	1.01823	0.412	0.176	0.741	0.413
Filip1l	0.044	1.80206	1.04108	0.632	0.335	1.461	0.889
Bach1	0.044	1.80206	0.859088	0.485	0.315	0.884	0.552
Rftn1	0.044	1.80206	1.23583	0.162	0.063	0.221	0.098
Clip4	0.044	1.80206	1.269	0.113	0.046	0.161	0.069
Crem	0.044	1.80206	1.04742	0.534	0.279	0.908	0.51
Pid1	0.043	1.7611	1.19562	0.23	0.105	0.415	0.196
Csrp1	0.043	1.7611	0.867911	0.735	0.41	1.296	0.846
Entpd2	0.043	1.7611	0.982204	0.505	0.223	0.916	0.535
Acot9	0.043	1.7611	1.03523	0.456	0.222	0.674	0.368
Hspa4l	0.043	1.7611	0.949462	0.103	0.04	0.123	0.065
BC028528	0.043	1.7611	1.06921	0.294	0.132	0.441	0.227
Ptgr1	0.043	1.7611	1.04144	0.441	0.212	0.663	0.36
Acot7	0.043	1.7611	1.08907	0.407	0.187	0.584	0.304
Armc10	0.043	1.7611	1.16759	0.167	0.068	0.226	0.105
Bhlhe40	0.043	1.7611	1.07387	0.265	0.106	0.367	0.186
Plaur	0.043	1.7611	1.15635	0.24	0.103	0.384	0.185
Tpm3-rs7	0.043	1.7611	1.21908	0.123	0.047	0.158	0.07
Col5a3	0.043	1.7611	0.923232	0.701	0.39	1.529	0.996
Rab3d	0.043	1.7611	1.22565	0.147	0.062	0.226	0.101
Pvrl1	0.043	1.7611	1.17135	0.176	0.074	0.241	0.112
Gm16062	0.043	1.7611	1.14735	0.108	0.043	0.157	0.073
Erbb2	0.043	1.7611	1.13182	0.186	0.073	0.237	0.113
Itgb3	0.043	1.7611	1.25065	0.118	0.049	0.168	0.073
Daam1	0.043	1.7611	0.927983	0.412	0.258	0.741	0.436
Aard	0.043	1.7611	1.44517	0.123	0.049	0.233	0.09
Igfbp6	0.043	1.7611	1.02467	0.534	0.35	1.684	1.062
Itpr3	0.043	1.7611	1.03776	0.152	0.059	0.181	0.091
Dusp5	0.043	1.7611	1.0477	0.113	0.043	0.149	0.074
Map4k4	0.042	1.72015	0.594897	0.873	0.706	1.851	1.447
Ube2l6	0.042	1.72015	1.19513	0.108	0.046	0.162	0.073
Dhcr24	0.042	1.72015	1.04122	0.338	0.158	0.506	0.268
Tpcn1	0.042	1.72015	1.05319	0.314	0.137	0.417	0.216
Tgfb1	0.042	1.72015	1.08803	0.191	0.081	0.304	0.151
Plekhg2	0.042	1.72015	0.994205	0.412	0.21	0.608	0.337
Glrx3	0.042	1.72015	0.477485	0.966	0.859	2.222	1.861
Prdx2	0.042	1.72015	0.364553	0.99	0.982	3.408	3.082
Usp2	0.042	1.72015	1.08942	0.328	0.145	0.524	0.27
Peak1	0.042	1.72015	0.989056	0.466	0.231	0.678	0.381
Khdrbs3	0.042	1.72015	0.973061	0.23	0.097	0.359	0.194
Myh9	0.042	1.72015	1.17885	0.412	0.211	0.724	0.365
Ccdc74a	0.042	1.72015	1.12791	0.147	0.06	0.196	0.093
Adamts1	0.042	1.72015	0.862183	0.672	0.462	1.537	1.033
Myl12a	0.042	1.72015	0.454257	0.985	0.922	2.731	2.355
Tubb4b	0.041	1.67919	0.760629	0.809	0.574	1.859	1.351
Lmo4	0.041	1.67919	0.675852	0.819	0.609	1.66	1.234
Fam110b	0.041	1.67919	0.866221	0.544	0.305	0.867	0.538
Sdcbp	0.041	1.67919	0.626296	0.809	0.62	1.527	1.15
Mast2	0.041	1.67919	1.06772	0.24	0.114	0.334	0.169
Plk3	0.041	1.67919	0.970608	0.324	0.142	0.455	0.25
Hivep3	0.041	1.67919	1.00856	0.147	0.063	0.204	0.105
Fblim1	0.041	1.67919	0.928438	0.118	0.048	0.145	0.078
Ran	0.041	1.67919	0.431103	0.971	0.946	3.058	2.686
Capg	0.041	1.67919	0.942487	0.206	0.087	0.288	0.157
Kcnj8	0.041	1.67919	1.0032	0.235	0.106	0.488	0.264
Snrpn	0.041	1.67919	0.928637	0.176	0.073	0.224	0.122
Arap1	0.041	1.67919	0.96058	0.431	0.228	0.661	0.377
Rnf217	0.041	1.67919	0.95618	0.377	0.223	0.645	0.368
Agpat5	0.041	1.67919	0.800063	0.485	0.305	0.782	0.499
Actn1	0.041	1.67919	1.01925	0.417	0.189	0.62	0.339
Lifr	0.041	1.67919	1.00091	0.358	0.172	0.567	0.311
Tiam1	0.041	1.67919	1.00066	0.284	0.121	0.374	0.199
Mllt4	0.041	1.67919	0.928609	0.554	0.287	0.81	0.481
Myl12b	0.041	1.67919	0.587487	0.838	0.68	1.738	1.353
Ecscr	0.041	1.67919	0.921817	0.279	0.122	0.432	0.244
Atp2b4	0.04	1.63824	0.822568	0.515	0.312	0.856	0.544
Btg2	0.04	1.63824	0.808192	0.662	0.412	1.308	0.882
Lamc1	0.04	1.63824	0.774138	0.603	0.399	1.063	0.711
Creg1	0.04	1.63824	0.757499	0.662	0.417	1.037	0.698
Mark1	0.04	1.63824	0.989773	0.328	0.156	0.443	0.24
Tspan7	0.04	1.63824	0.881556	0.25	0.107	0.341	0.195
Maoa	0.04	1.63824	0.901469	0.338	0.151	0.453	0.26
Wdr44	0.04	1.63824	1.09224	0.162	0.073	0.235	0.115
Fhl1	0.04	1.63824	0.982766	0.328	0.181	0.609	0.34
Pkia	0.04	1.63824	0.979145	0.147	0.066	0.202	0.106
Cd1d1	0.04	1.63824	1.14425	0.147	0.069	0.249	0.118
Dnajc2	0.04	1.63824	0.823857	0.574	0.335	0.885	0.564
Pisd	0.04	1.63824	1.06477	0.142	0.063	0.194	0.096
Ldb2	0.04	1.63824	0.918176	0.485	0.238	0.734	0.434
Qdpr	0.04	1.63824	0.756744	0.574	0.395	0.991	0.664
Mafk	0.04	1.63824	1.08977	0.142	0.067	0.213	0.104
Arpc1a	0.04	1.63824	0.425163	0.961	0.852	2.209	1.887
Arpc1b	0.04	1.63824	0.476272	0.985	0.894	2.701	2.309
Cav1	0.04	1.63824	1.03094	0.319	0.163	0.738	0.408
Relb	0.04	1.63824	0.938994	0.265	0.116	0.355	0.196
Apoe	0.04	1.63824	0.915648	0.451	0.228	0.827	0.496
Mesdc1	0.04	1.63824	0.953437	0.451	0.223	0.652	0.373
Cd151	0.04	1.63824	1.01699	0.255	0.115	0.367	0.193
2020-09-10	0.04	1.63824	0.973368	0.235	0.109	0.315	0.169
Gstt1	0.04	1.63824	0.982231	0.157	0.069	0.23	0.121
Sacs	0.04	1.63824	0.869903	0.118	0.049	0.136	0.076
Specc1	0.04	1.63824	1.04223	0.162	0.072	0.239	0.121
Git1	0.04	1.63824	1.01507	0.225	0.122	0.354	0.186
Ngfr	0.04	1.63824	0.793122	0.461	0.2	0.713	0.453
Dbn1	0.04	1.63824	0.777854	0.667	0.396	1.077	0.72
Pdlim7	0.04	1.63824	0.816412	0.583	0.342	0.921	0.592
L3hypdh	0.04	1.63824	0.939975	0.333	0.147	0.43	0.24
Nudt14	0.04	1.63824	0.995888	0.142	0.063	0.193	0.1
Grasp	0.04	1.63824	0.840852	0.574	0.321	0.917	0.581
Sox8	0.04	1.63824	0.786843	0.132	0.056	0.175	0.104
Tubb5	0.04	1.63824	0.43069	1	0.986	4.333	3.927
Tomm6	0.04	1.63824	0.890815	0.108	0.046	0.129	0.071
Tmem173	0.04	1.63824	0.922343	0.201	0.088	0.253	0.139
Cdc42ep2	0.04	1.63824	0.861449	0.652	0.373	1.217	0.79
Fam111a	0.04	1.63824	1.00555	0.299	0.14	0.421	0.225
Obfc1	0.04	1.63824	0.893508	0.201	0.09	0.257	0.144
Gli2	0.039	1.59728	0.872183	0.191	0.084	0.228	0.129
Actr3	0.039	1.59728	0.539076	0.828	0.676	1.63	1.288
Rab7b	0.039	1.59728	1.01426	0.113	0.052	0.163	0.083
Mgst3	0.039	1.59728	0.776846	0.544	0.288	0.982	0.65
Fjx1	0.039	1.59728	0.770565	0.598	0.402	1.2	0.816
Nr4a3	0.039	1.59728	1.00583	0.186	0.09	0.316	0.166
Tmem53	0.039	1.59728	0.84571	0.103	0.044	0.12	0.068
Adam22	0.039	1.59728	0.969903	0.216	0.101	0.293	0.157
Cxcl12	0.039	1.59728	0.721137	0.833	0.576	2.252	1.715
Scn1b	0.039	1.59728	0.770745	0.167	0.075	0.212	0.128
Blm	0.039	1.59728	1.00002	0.118	0.053	0.152	0.078
Ilk	0.039	1.59728	0.639542	0.838	0.601	1.453	1.081
Akip1	0.039	1.59728	1.01354	0.137	0.066	0.199	0.102
Dkk3	0.039	1.59728	0.923678	0.279	0.133	0.505	0.288
Arhgap17	0.039	1.59728	0.87373	0.397	0.219	0.605	0.361
Taldo1	0.039	1.59728	0.566182	0.824	0.623	1.481	1.144
Reep3	0.039	1.59728	0.642291	0.765	0.558	1.404	1.039
Gm10941	0.039	1.59728	0.87294	0.103	0.045	0.131	0.073
Med16	0.039	1.59728	0.896751	0.162	0.073	0.209	0.116
Atp2b1	0.039	1.59728	0.545851	0.828	0.7	1.88	1.504
Hmox1	0.039	1.59728	1.24094	0.373	0.222	0.92	0.462
Gfod2	0.039	1.59728	0.668363	0.132	0.058	0.165	0.106
Pdpr	0.039	1.59728	0.942877	0.103	0.045	0.128	0.068
Klhdc4	0.039	1.59728	0.981338	0.235	0.109	0.313	0.167
Sh3bp5	0.039	1.59728	0.910358	0.324	0.155	0.434	0.247
Abhd4	0.039	1.59728	0.814608	0.127	0.056	0.148	0.086
Ripk3	0.039	1.59728	0.907884	0.338	0.177	0.489	0.281
Gfra2	0.039	1.59728	1.00443	0.118	0.055	0.179	0.092
Adamts15	0.039	1.59728	1.17246	0.137	0.064	0.208	0.096
Adamts7	0.039	1.59728	0.934975	0.172	0.076	0.216	0.117
Parp3	0.039	1.59728	0.917825	0.118	0.053	0.153	0.083
Pfn1	0.039	1.59728	0.364471	0.995	0.947	2.901	2.591
Ankrd13b	0.039	1.59728	0.721012	0.118	0.051	0.128	0.079
Flot2	0.039	1.59728	0.882658	0.363	0.178	0.485	0.283
Brip1	0.039	1.59728	0.61682	0.113	0.048	0.106	0.07
Tubg1	0.039	1.59728	0.974515	0.221	0.111	0.317	0.17
Etv4	0.039	1.59728	0.730876	0.118	0.051	0.156	0.096
Sec14l1	0.039	1.59728	0.747414	0.525	0.335	0.827	0.547
Card19	0.039	1.59728	0.65446	0.554	0.422	1.048	0.747
Zfp36l1	0.039	1.59728	0.652034	0.897	0.689	2.104	1.632
Has2	0.039	1.59728	0.845194	0.446	0.257	0.785	0.488
Ndufb9	0.039	1.59728	0.383022	0.936	0.874	2.273	1.978
Cerk	0.039	1.59728	0.730876	0.142	0.063	0.156	0.096
Rab11fip3	0.039	1.59728	0.903546	0.123	0.055	0.148	0.081
Tubb6	0.039	1.59728	0.775445	0.598	0.353	1.061	0.709
Acaa2	0.039	1.59728	0.699309	0.696	0.463	1.187	0.837
Ctif	0.039	1.59728	0.806039	0.113	0.049	0.127	0.074
Capn1	0.039	1.59728	0.809906	0.196	0.085	0.224	0.132
Ppp1r14b	0.039	1.59728	0.472902	0.966	0.902	2.768	2.375
Lypla1	0.038	1.55632	0.893128	0.245	0.115	0.303	0.171
Rsu1	0.038	1.55632	0.523891	0.824	0.613	1.411	1.107
Gsn	0.038	1.55632	0.585379	0.951	0.788	2.796	2.311
Cd302	0.038	1.55632	0.789258	0.608	0.377	1.029	0.68
Bdnf	0.038	1.55632	0.94686	0.24	0.126	0.497	0.279
Psma7	0.038	1.55632	0.361422	0.961	0.907	2.427	2.14
Pls3	0.038	1.55632	0.783964	0.544	0.325	0.878	0.572
Sms	0.038	1.55632	0.752259	0.569	0.346	0.932	0.622
Gm15261	0.038	1.55632	1.1351	0.132	0.062	0.201	0.095
Fdps	0.038	1.55632	0.786082	0.505	0.315	0.977	0.643
Glipr2	0.038	1.55632	0.737929	0.691	0.41	1.17	0.807
Kazn	0.038	1.55632	0.890353	0.196	0.099	0.277	0.156
Spsb1	0.038	1.55632	0.916283	0.181	0.091	0.259	0.143
Agrn	0.038	1.55632	0.843712	0.23	0.109	0.302	0.176
Fzd1	0.038	1.55632	0.834532	0.211	0.097	0.274	0.16
Ptpn13	0.038	1.55632	0.870081	0.324	0.163	0.443	0.259
Snx10	0.038	1.55632	0.809906	0.181	0.084	0.224	0.132
Pak4	0.038	1.55632	0.797535	0.113	0.053	0.138	0.081
Tshz3	0.038	1.55632	0.872246	0.358	0.173	0.49	0.288
Ntrk3	0.038	1.55632	0.856274	0.196	0.091	0.311	0.18
Prkcdbp	0.038	1.55632	0.673738	0.848	0.537	1.841	1.389
Cars2	0.038	1.55632	0.828467	0.157	0.075	0.205	0.119
Cdh11	0.038	1.55632	0.636445	0.882	0.622	1.88	1.446
Cbfa2t3	0.038	1.55632	0.906353	0.245	0.116	0.353	0.199
Trappc4	0.038	1.55632	0.667439	0.716	0.483	1.149	0.821
Hist3h2a	0.038	1.55632	0.892609	0.181	0.087	0.262	0.147
Mprip	0.038	1.55632	0.635655	0.725	0.512	1.262	0.926
Chd3	0.038	1.55632	0.637237	0.858	0.598	1.696	1.287
Dusp3	0.038	1.55632	0.816231	0.417	0.216	0.575	0.354
2020-09-09	0.038	1.55632	0.814095	0.461	0.247	0.658	0.41
Rala	0.038	1.55632	0.566162	0.843	0.657	1.572	1.222
Barx1	0.038	1.55632	0.59744	0.186	0.086	0.314	0.215
Ssbp2	0.038	1.55632	0.619711	0.765	0.578	1.456	1.094
Meox2	0.038	1.55632	0.682371	0.784	0.51	1.643	1.216
Ahnak2	0.038	1.55632	0.779735	0.235	0.11	0.339	0.207
Zfp36l2	0.038	1.55632	0.717522	0.588	0.474	1.378	0.98
9430020K01Rik	0.038	1.55632	0.94772	0.24	0.122	0.35	0.192
Cdh2	0.038	1.55632	0.883579	0.333	0.198	0.585	0.346
Ctnna1	0.038	1.55632	0.708071	0.642	0.407	1.025	0.708
Ap3s1	0.038	1.55632	0.52334	0.907	0.752	1.867	1.507
Pqlc1	0.038	1.55632	0.84536	0.436	0.23	0.656	0.401
Ahnak	0.038	1.55632	0.465684	0.931	0.825	2.604	2.226
Bloc1s2	0.038	1.55632	0.821889	0.353	0.229	0.595	0.366
Rpe	0.037	1.51537	0.691778	0.196	0.093	0.229	0.146
Olfml2b	0.037	1.51537	0.614518	0.422	0.197	0.658	0.462
Suv39h2	0.037	1.51537	0.825607	0.132	0.063	0.166	0.096
Nsmf	0.037	1.51537	0.816657	0.245	0.125	0.334	0.199
Slc43a3	0.037	1.51537	0.755921	0.24	0.119	0.317	0.196
Tyro3	0.037	1.51537	0.830086	0.113	0.055	0.141	0.081
Atp11c	0.037	1.51537	0.95315	0.167	0.089	0.258	0.139
Msn	0.037	1.51537	0.661319	0.784	0.503	1.367	0.999
Arhgap6	0.037	1.51537	0.761573	0.24	0.116	0.315	0.194
Fabp5	0.037	1.51537	0.486994	0.922	0.844	3.266	2.838
Bola1	0.037	1.51537	0.80271	0.373	0.192	0.504	0.31
Gstm1	0.037	1.51537	0.729342	0.583	0.332	0.909	0.613
Prss12	0.037	1.51537	0.421107	0.186	0.089	0.285	0.218
Wwp1	0.037	1.51537	0.772913	0.402	0.234	0.586	0.371
Eif2b3	0.037	1.51537	0.887491	0.304	0.164	0.446	0.258
Wasf2	0.037	1.51537	0.642665	0.755	0.51	1.229	0.896
Mad2l2	0.037	1.51537	0.829725	0.191	0.095	0.26	0.152
Cyp51	0.037	1.51537	0.617384	0.652	0.503	1.52	1.149

## Sheet: RDFPs
	AUCPR	AUCPR.ratio	exp.fc	posFrac_5	posFrac_rest	nTrans_5	nTrans_rest
Crabp1	0.727	9.65673	3.09233	1	0.557	4.837	2.082
Irx1	0.712	9.45749	4.49706	0.925	0.089	2.512	0.273
a	0.641	8.5144	4.74756	0.684	0.056	1.709	0.117
Bcl11b	0.636	8.44798	4.59663	0.803	0.053	1.982	0.166
Lgals1	0.628	8.34172	1.47733	1	0.975	6.299	4.854
Twist2	0.624	8.28859	3.3222	0.963	0.263	2.884	0.712
Sp5	0.606	8.04949	6.13043	0.402	0.011	0.984	0.02
Nrgn	0.603	8.00964	5.09729	0.582	0.038	1.691	0.091
Pth1r	0.59	7.83696	2.73746	0.913	0.387	2.4	0.715
Lix1	0.542	7.19938	4.36584	0.615	0.051	1.397	0.11
Irx2	0.54	7.17281	4.10285	0.703	0.066	1.534	0.151
Col7a1	0.532	7.06655	4.14111	0.714	0.055	1.789	0.188
Cox6c	0.525	6.97357	1.46565	0.997	0.97	4.182	2.85
Rspo1	0.52	6.90715	4.58812	0.515	0.031	1.235	0.079
Hmgn3	0.511	6.78761	2.13595	0.916	0.67	3.184	1.506
Emp2	0.509	6.76104	3.51742	0.672	0.119	1.52	0.218
Cldn10	0.484	6.42897	4.57529	0.428	0.04	1.249	0.081
Kcna4	0.483	6.41568	5.95278	0.129	0.003	0.281	0.005
Irx5	0.473	6.28285	3.78236	0.642	0.071	1.444	0.17
Lum	0.472	6.26957	1.65421	1	0.867	5.024	3.462
Rbm3	0.456	6.05704	0.89029	1	0.998	4.988	4.136
Casz1	0.456	6.05704	5.04876	0.238	0.013	0.548	0.02
Fam174b	0.447	5.9375	3.6753	0.585	0.079	1.298	0.156
Twist1	0.438	5.81795	1.93544	0.984	0.687	3.361	1.776
Tcf7	0.435	5.7781	4.63214	0.25	0.015	0.537	0.026
Eif2s2	0.431	5.72497	1.15994	0.971	0.924	3.277	2.29
Angptl4	0.427	5.67184	2.46395	0.836	0.348	2.267	0.758
Zeb2	0.421	5.59214	2.53454	0.884	0.349	2.5	0.851
Tmem132c	0.418	5.55229	2.76084	0.736	0.218	1.71	0.417
Plxna4	0.418	5.55229	4.33945	0.27	0.017	0.596	0.036
Hoxb9	0.412	5.47259	5.19246	0.122	0.006	0.356	0.011
Gm14964	0.412	5.47259	4.50661	0.211	0.012	0.415	0.021
9330159F19Rik	0.409	5.43274	5.09486	0.11	0.005	0.251	0.008
Vcam1	0.407	5.40618	2.34842	0.846	0.359	2.305	0.827
5930412G12Rik	0.395	5.24678	4.27248	0.231	0.017	0.449	0.027
Irx3	0.392	5.20693	3.88139	0.356	0.036	0.766	0.067
Ar	0.387	5.14052	4.54007	0.151	0.009	0.314	0.015
Erich2	0.386	5.12723	4.64222	0.134	0.008	0.294	0.013
Runx3	0.384	5.10067	3.86749	0.353	0.028	0.796	0.071
Tcf4	0.373	4.95455	1.60022	0.968	0.788	3.38	2.037
Crnde	0.372	4.94127	4.22486	0.196	0.016	0.408	0.025
Nkd1	0.371	4.92799	2.74542	0.62	0.176	1.389	0.312
Zfp536	0.37	4.91471	3.99609	0.248	0.019	0.477	0.035
Frem1	0.369	4.90142	3.57328	0.382	0.045	0.799	0.087
Efna5	0.366	4.86157	2.64706	0.59	0.188	1.408	0.338
Arhgdib	0.363	4.82172	2.49813	0.828	0.278	2.105	0.664
Prdx6	0.358	4.75531	1.66657	0.928	0.656	2.55	1.339
Egfl6	0.353	4.6889	1.8146	0.94	0.643	3.563	2.027
Cav1	0.353	4.6889	2.90687	0.572	0.134	1.427	0.293
Bcl11a	0.351	4.66233	3.15009	0.453	0.078	0.955	0.145
Ptk7	0.349	4.63576	1.94773	0.754	0.382	1.695	0.66
Atp5b	0.348	4.62248	0.926294	0.994	0.963	3.423	2.613
Reep5	0.348	4.62248	1.10997	0.979	0.895	3.001	2.086
Ddah1	0.347	4.6092	2.2514	0.785	0.31	1.857	0.633
Fbln1	0.344	4.56935	1.68513	0.968	0.691	3.04	1.699
Eif1b	0.34	4.51622	1.22292	0.973	0.889	3.098	2.084
Tnfrsf19	0.333	4.42324	3.71277	0.232	0.024	0.482	0.043
Thy1	0.33	4.38339	2.93924	0.542	0.104	1.206	0.227
Nt5e	0.33	4.38339	2.80486	0.542	0.125	1.183	0.241
Ch25h	0.325	4.31697	3.90014	0.167	0.017	0.382	0.029
Lef1	0.323	4.29041	3.4546	0.297	0.032	0.679	0.077
Robo2	0.323	4.29041	2.63249	0.585	0.168	1.39	0.335
Cbr3	0.315	4.18414	2.97417	0.42	0.083	0.956	0.163
Penk	0.313	4.15758	2.16996	0.841	0.409	2.757	1.189
Crtac1	0.311	4.13101	3.62122	0.196	0.022	0.438	0.041
Vax2os	0.308	4.09116	3.49442	0.221	0.025	0.466	0.048
Ednra	0.306	4.06459	2.9071	0.413	0.085	0.87	0.151
Gadd45g	0.306	4.06459	2.73152	0.525	0.161	1.542	0.365
Id2	0.302	4.01146	1.90093	0.817	0.415	2.178	0.959
Hoxc4	0.297	3.94505	3.37812	0.24	0.037	0.55	0.063
P4ha2	0.295	3.91848	1.70693	0.887	0.549	2.489	1.271
Sytl2	0.293	3.89192	3.35779	0.213	0.032	0.453	0.051
Kcnk2	0.29	3.85207	2.97547	0.355	0.074	0.854	0.141
H2-K1	0.288	3.8255	2.76514	0.324	0.089	0.777	0.144
Nrn1	0.287	3.81222	2.45289	0.601	0.173	1.493	0.413
Hoxd4	0.282	3.7458	3.36112	0.164	0.021	0.333	0.036
Ctsh	0.281	3.73252	2.54096	0.496	0.138	1.174	0.282
Hoxc6	0.28	3.71924	2.96035	0.302	0.061	0.693	0.11
Hlf	0.277	3.67939	2.71877	0.362	0.086	0.775	0.148
Baz1a	0.274	3.63954	2.07652	0.547	0.227	1.205	0.389
Cxcl14	0.27	3.58641	2.15179	0.779	0.305	2.347	0.941
Loxl4	0.269	3.57312	3.46736	0.116	0.015	0.255	0.025
Axin2	0.267	3.54656	2.87062	0.296	0.057	0.619	0.102
Map1b	0.266	3.53328	1.31211	0.889	0.653	2.499	1.523
Tbx1	0.266	3.53328	3.36148	0.119	0.017	0.256	0.027
Tpbg	0.265	3.51999	2.32575	0.496	0.158	1.093	0.294
Nrtn	0.265	3.51999	2.49449	0.496	0.136	1.179	0.292
Psd	0.264	3.50671	2.72283	0.31	0.072	0.644	0.118
Igsf10	0.263	3.49343	1.63582	0.706	0.407	1.646	0.753
Ybx1	0.263	3.49343	0.678202	1	0.998	4.522	3.881
Thsd7a	0.262	3.48014	3.09519	0.194	0.033	0.407	0.054
Kif26a	0.262	3.48014	3.00774	0.231	0.041	0.461	0.066
Rpl39l	0.262	3.48014	2.58489	0.404	0.102	0.981	0.217
Nav2	0.261	3.46686	3.08437	0.215	0.037	0.476	0.065
Fth1	0.26	3.45358	0.739817	1	0.999	5.271	4.556
Alx3	0.259	3.44029	3.2312	0.153	0.024	0.338	0.04
Apela	0.259	3.44029	3.27325	0.129	0.019	0.275	0.031
Ssr3	0.257	3.41373	0.822207	0.946	0.893	2.681	2.022
Slc48a1	0.257	3.41373	2.45582	0.374	0.104	0.761	0.172
Col6a2	0.252	3.34731	0.955642	0.979	0.896	3.559	2.714
Col6a1	0.252	3.34731	0.828135	0.998	0.961	4.315	3.542
Txn1	0.25	3.32075	0.824208	0.989	0.94	3.279	2.565
Dnm3os	0.249	3.30746	1.81692	0.644	0.339	1.68	0.701
Chd3	0.248	3.29418	1.37701	0.828	0.586	2.133	1.204
Wnt6	0.245	3.25433	3.06037	0.141	0.022	0.29	0.038
Ass1	0.245	3.25433	2.91122	0.181	0.029	0.376	0.056
Ppp1r14a	0.243	3.22777	2.37972	0.404	0.112	0.903	0.223
Grem2	0.24	3.18792	2.91545	0.186	0.033	0.383	0.057
Slit3	0.239	3.17463	2.21443	0.447	0.141	0.921	0.254
H2-Q10	0.237	3.14807	3.11925	0.102	0.017	0.204	0.025
Tmem150c	0.236	3.13479	2.79783	0.184	0.032	0.39	0.063
Sf3b1	0.235	3.1215	0.733948	0.962	0.927	2.85	2.243
Lmna	0.233	3.09494	0.871149	0.99	0.96	3.735	2.951
Tmsb10	0.233	3.09494	0.885766	0.998	0.967	4.565	3.73
Tgfb1	0.232	3.08165	2.55499	0.28	0.067	0.573	0.115
Wnt4	0.231	3.06837	2.48398	0.34	0.098	0.82	0.185
St8sia2	0.23	3.05509	2.54545	0.281	0.069	0.612	0.125
Cdkn2c	0.229	3.0418	2.55279	0.269	0.067	0.568	0.114
Cpxm2	0.229	3.0418	2.54937	0.251	0.045	0.528	0.105
Cpne5	0.229	3.0418	2.5767	0.248	0.048	0.532	0.104
Pten	0.229	3.0418	1.31107	0.758	0.524	1.722	0.946
Tes	0.227	3.01524	2.47317	0.278	0.069	0.559	0.118
Abhd6	0.227	3.01524	2.61802	0.213	0.05	0.433	0.08
Cdh11	0.225	2.98867	1.2482	0.838	0.611	2.251	1.369
Vgll3	0.225	2.98867	2.64056	0.234	0.056	0.529	0.099
Slk	0.225	2.98867	1.22341	0.776	0.556	1.792	1.039
Frrs1l	0.224	2.97539	2.81389	0.146	0.03	0.302	0.047
Fez1	0.223	2.96211	1.78387	0.561	0.249	1.187	0.455
Itga8	0.222	2.94882	2.41994	0.285	0.071	0.558	0.122
Rps27l	0.219	2.90897	0.789584	0.962	0.932	2.99	2.327
Fam107b	0.218	2.89569	1.99241	0.461	0.168	0.946	0.302
Pcsk9	0.218	2.89569	2.51089	0.231	0.052	0.442	0.088
Nkd2	0.217	2.88241	2.35561	0.293	0.08	0.624	0.145
Hoxd8	0.216	2.86913	2.10641	0.385	0.131	0.791	0.226
Edn3	0.216	2.86913	2.37287	0.299	0.081	0.674	0.157
Mme	0.216	2.86913	2.07506	0.437	0.152	0.944	0.286
Runx1	0.216	2.86913	1.92446	0.504	0.198	1.13	0.393
Raly	0.215	2.85584	0.963306	0.844	0.717	2.016	1.357
Col23a1	0.214	2.84256	2.0971	0.426	0.136	1.034	0.316
Mrfap1	0.213	2.82928	0.58246	0.987	0.975	3.192	2.686
2020-09-11	0.209	2.77614	0.975253	0.914	0.775	2.652	1.883
Zdhhc14	0.209	2.77614	2.63012	0.149	0.037	0.311	0.055
Prrx2	0.207	2.74958	1.5591	0.617	0.326	1.335	0.601
Ism1	0.206	2.7363	2.45875	0.208	0.059	0.505	0.106
Guca1a	0.206	2.7363	2.14321	0.326	0.108	0.71	0.194
Ncoa1	0.205	2.72301	1.62964	0.439	0.231	0.94	0.375
En1	0.204	2.70973	2.10097	0.304	0.13	0.829	0.24
Hnrnpa3	0.204	2.70973	0.767467	0.913	0.854	2.54	1.937
Eepd1	0.204	2.70973	2.24335	0.224	0.071	0.467	0.112
Cav2	0.203	2.69645	2.72266	0.121	0.027	0.257	0.042
Slco3a1	0.201	2.66988	2.22262	0.256	0.076	0.494	0.121
Pappa2	0.2	2.6566	2.25725	0.254	0.062	0.526	0.127
Cpm	0.2	2.6566	2.1683	0.307	0.075	0.624	0.164
Myo1b	0.199	2.64331	1.72219	0.515	0.232	1.12	0.439
Uqcrc1	0.199	2.64331	1.06752	0.711	0.55	1.58	0.963
Eif5a	0.199	2.64331	0.61894	0.998	0.989	3.927	3.358
Irf2bp2	0.197	2.61675	1.26264	0.649	0.438	1.45	0.784
Ccnd1	0.196	2.60347	1.48261	0.776	0.402	2.023	1.068
Stambpl1	0.196	2.60347	1.98811	0.305	0.115	0.643	0.191
Dixdc1	0.195	2.59018	2.0857	0.261	0.091	0.551	0.15
Sap30l	0.195	2.59018	1.1572	0.652	0.475	1.409	0.801
Eif4a1	0.195	2.59018	0.542656	0.989	0.983	3.564	3.076
Trim2	0.194	2.5769	1.93371	0.308	0.125	0.649	0.2
Sorl1	0.194	2.5769	2.38742	0.141	0.038	0.285	0.059
Gas1	0.194	2.5769	0.990638	0.981	0.881	3.644	2.763
Mllt3	0.193	2.56362	2.10393	0.296	0.098	0.655	0.181
Tpm4	0.193	2.56362	0.950748	0.913	0.769	2.434	1.713
Kremen1	0.193	2.56362	2.32967	0.173	0.05	0.347	0.076
Kcns3	0.193	2.56362	2.59313	0.113	0.031	0.268	0.048
Eid1	0.192	2.55033	0.549122	0.983	0.973	3.304	2.821
Crip1	0.192	2.55033	1.1997	0.968	0.742	3.489	2.447
Hmgb3	0.191	2.53705	1.36295	0.671	0.416	1.579	0.826
Svbp	0.191	2.53705	0.798155	0.812	0.742	1.977	1.427
Rassf3	0.191	2.53705	2.11714	0.231	0.081	0.488	0.128
Fgfr1	0.191	2.53705	1.04747	0.747	0.608	1.87	1.192
Fam46a	0.191	2.53705	1.28545	0.787	0.564	2.405	1.466
Hoxb4	0.191	2.53705	2.36831	0.161	0.039	0.321	0.068
Sapcd1	0.19	2.52377	2.26871	0.196	0.061	0.459	0.108
Arhgef7	0.189	2.51048	1.78934	0.348	0.152	0.706	0.242
Hspa9	0.189	2.51048	0.860646	0.819	0.715	1.96	1.374
Csrp1	0.188	2.4972	1.38976	0.639	0.4	1.535	0.786
Adh7	0.187	2.48392	2.41642	0.107	0.024	0.216	0.043
Mrpl23	0.187	2.48392	1.13768	0.707	0.499	1.536	0.898
H3f3a	0.186	2.47064	0.382406	1	0.999	4.73	4.364
Pde4d	0.186	2.47064	1.99444	0.286	0.106	0.616	0.181
Eva1a	0.185	2.45735	2.27939	0.172	0.052	0.408	0.094
2310022B05Rik	0.185	2.45735	1.45179	0.442	0.261	0.952	0.424
Meis1	0.185	2.45735	2.03439	0.256	0.086	0.516	0.144
Hnrnpm	0.185	2.45735	0.850057	0.836	0.72	1.963	1.383
Mid1ip1	0.184	2.44407	2.00555	0.272	0.1	0.578	0.167
Srsf2	0.184	2.44407	0.657447	0.954	0.914	2.692	2.158
Plaur	0.183	2.43079	2.05733	0.256	0.094	0.561	0.156
Rps6ka3	0.182	2.4175	1.71242	0.321	0.153	0.667	0.238
Hmgb1	0.182	2.4175	0.684762	0.976	0.955	3.31	2.711
Aplp2	0.182	2.4175	1.01841	0.741	0.59	1.809	1.161
Ivns1abp	0.181	2.40422	1.34456	0.542	0.327	1.137	0.558
Rab14	0.181	2.40422	0.736699	0.868	0.796	2.128	1.596
Hoxd3os1	0.181	2.40422	2.37024	0.113	0.031	0.228	0.047
Htra1	0.181	2.40422	1.24825	0.94	0.526	2.873	1.873
Oaz1	0.181	2.40422	0.438241	1	0.999	4.45	4.035
Runx2	0.181	2.40422	2.09625	0.184	0.047	0.365	0.094
Sfpq	0.18	2.39094	0.602988	0.941	0.926	2.854	2.351
Fam65b	0.18	2.39094	2.30924	0.107	0.027	0.206	0.044
Calm1	0.18	2.39094	0.591674	0.992	0.985	3.826	3.285
Cyr61	0.179	2.37766	1.8018	0.424	0.206	1.263	0.487
Cux1	0.178	2.36437	1.64061	0.401	0.185	0.836	0.324
Atoh8	0.178	2.36437	2.22775	0.127	0.034	0.233	0.053
Cct5	0.176	2.33781	0.616081	0.932	0.877	2.407	1.929
Cpq	0.176	2.33781	1.56603	0.531	0.246	1.166	0.506
Pdia5	0.176	2.33781	1.13605	0.548	0.378	1.149	0.636
Phldb2	0.176	2.33781	1.42571	0.499	0.283	1.106	0.515
Cachd1	0.175	2.32452	1.58444	0.353	0.184	0.751	0.296
Pcsk6	0.175	2.32452	1.86	0.281	0.108	0.59	0.188
Trim16	0.175	2.32452	1.98478	0.218	0.081	0.467	0.133
Ets2	0.175	2.32452	1.40253	0.477	0.291	1.106	0.522
Tpst1	0.174	2.31124	1.12271	0.572	0.402	1.192	0.669
Hoxa9	0.174	2.31124	1.46421	0.459	0.27	1.105	0.503
Tead2	0.174	2.31124	1.11902	0.614	0.439	1.327	0.761
Col3a1	0.173	2.29796	0.780773	1	0.973	6.582	5.812
Bzw1	0.173	2.29796	0.529253	0.965	0.941	2.864	2.42
Celf2	0.173	2.29796	0.973819	0.768	0.576	1.879	1.241
Rasl11b	0.173	2.29796	1.76954	0.347	0.137	0.75	0.263
Serpinh1	0.173	2.29796	0.625287	1	0.998	4.998	4.397
Lgalsl	0.173	2.29796	1.38066	0.472	0.276	1.002	0.47
Hmgn1	0.173	2.29796	0.45598	0.995	0.988	3.586	3.174
Ppp1r14b	0.173	2.29796	0.751668	0.978	0.898	2.958	2.328
Ermp1	0.173	2.29796	1.99085	0.203	0.07	0.372	0.103
Hmcn1	0.171	2.27139	1.79321	0.342	0.133	0.767	0.266
Sema3d	0.171	2.27139	1.80457	0.342	0.117	0.727	0.248
Pwwp2b	0.171	2.27139	2.2665	0.102	0.029	0.209	0.046
Fstl3	0.171	2.27139	2.19839	0.103	0.028	0.2	0.046
Ifit2	0.171	2.27139	2.14427	0.137	0.048	0.279	0.068
Dip2c	0.17	2.25811	1.37926	0.424	0.248	0.869	0.398
Atp5g2	0.17	2.25811	0.590235	0.99	0.968	3.259	2.743
Upf3b	0.169	2.24483	1.56914	0.356	0.171	0.712	0.281
Tmem246	0.169	2.24483	1.32503	0.447	0.258	0.903	0.43
Adamts2	0.169	2.24483	1.27689	0.533	0.33	1.186	0.61
Mef2c	0.169	2.24483	1.54011	0.504	0.25	1.227	0.547
Sh3bp4	0.168	2.23154	1.63645	0.296	0.141	0.599	0.221
Anxa5	0.168	2.23154	0.60821	0.978	0.947	3.056	2.536
Kctd10	0.168	2.23154	1.49083	0.348	0.18	0.682	0.281
Pvrl2	0.168	2.23154	1.15375	0.663	0.449	1.488	0.857
Rspo3	0.168	2.23154	1.54685	0.518	0.234	1.361	0.62
Ptbp1	0.168	2.23154	0.782418	0.723	0.64	1.637	1.155
Adamtsl5	0.167	2.21826	2.11025	0.141	0.049	0.288	0.072
Thbd	0.166	2.20498	1.9044	0.172	0.053	0.337	0.098
Slc25a5	0.166	2.20498	0.861491	0.925	0.778	2.493	1.827
Emx2	0.166	2.20498	1.64482	0.32	0.148	0.726	0.274
Znhit6	0.165	2.19169	1.53164	0.342	0.176	0.704	0.284
Lrig1	0.165	2.19169	1.64137	0.291	0.135	0.579	0.212
Mrpl52	0.165	2.19169	0.808544	0.763	0.659	1.714	1.203
Tcfl5	0.164	2.17841	2.09331	0.145	0.055	0.343	0.088
Eva1b	0.164	2.17841	0.76326	0.855	0.743	2.038	1.501
Pebp1	0.164	2.17841	0.473242	0.979	0.962	2.96	2.557
Capg	0.164	2.17841	1.92218	0.208	0.081	0.453	0.134
Rpl13a	0.164	2.17841	0.482147	1	0.997	4.681	4.221
Mylip	0.164	2.17841	1.34217	0.464	0.286	1.074	0.522
Agap1	0.163	2.16513	1.43224	0.348	0.199	0.742	0.321
2900026A02Rik	0.163	2.16513	2.03671	0.127	0.041	0.239	0.062
Lrrn1	0.163	2.16513	1.93927	0.121	0.034	0.245	0.068
Arl4c	0.162	2.15184	1.9875	0.215	0.09	0.551	0.16
Meis2	0.162	2.15184	1.52812	0.421	0.193	0.868	0.363
Rcc2	0.162	2.15184	1.27107	0.412	0.257	0.839	0.408
Hsp90b1	0.162	2.15184	0.590179	0.978	0.969	3.67	3.136
Cebpb	0.161	2.13856	1.06665	0.871	0.68	2.807	1.95
Maoa	0.161	2.13856	1.58614	0.286	0.145	0.61	0.233
Bcl7a	0.161	2.13856	1.80145	0.21	0.087	0.43	0.137
Ccnd2	0.161	2.13856	0.861469	0.886	0.741	2.525	1.855
Timm13	0.161	2.13856	0.634316	0.846	0.801	2.027	1.576
Lsamp	0.161	2.13856	1.74026	0.27	0.112	0.587	0.202
Creb3l1	0.16	2.12528	0.989891	0.706	0.538	1.668	1.068
Mapk3	0.16	2.12528	1.24019	0.399	0.256	0.829	0.41
Hint1	0.16	2.12528	0.383271	0.995	0.99	3.62	3.272
Adcy2	0.16	2.12528	2.04911	0.108	0.035	0.204	0.052
Serpinc1	0.159	2.112	1.94361	0.145	0.057	0.306	0.086
Adrbk2	0.159	2.112	1.94371	0.14	0.045	0.266	0.074
Eef1d	0.158	2.09871	0.459781	0.965	0.958	2.921	2.531
Prex2	0.157	2.08543	1.98798	0.13	0.046	0.277	0.075
B4galnt1	0.157	2.08543	1.96468	0.138	0.049	0.3	0.083
Emid1	0.157	2.08543	1.69258	0.235	0.104	0.482	0.167
Ybx3	0.156	2.07215	0.644464	0.901	0.835	2.357	1.863
Wif1	0.156	2.07215	1.00914	0.579	0.188	1.427	0.879
Atp5a1	0.156	2.07215	0.364138	0.967	0.978	3.081	2.765
Snrpa1	0.155	2.05886	0.830704	0.626	0.525	1.375	0.923
Lrrc59	0.155	2.05886	0.641422	0.83	0.776	2.046	1.588
Bdnf	0.154	2.04558	1.65329	0.289	0.116	0.669	0.248
Fubp1	0.154	2.04558	0.724741	0.822	0.732	1.995	1.489
Pdgfra	0.154	2.04558	0.937444	0.692	0.541	1.689	1.112
Hnrnpdl	0.154	2.04558	0.545349	0.97	0.945	2.846	2.39
Psmc4	0.154	2.04558	0.733143	0.75	0.645	1.622	1.17
Tead1	0.154	2.04558	1.13953	0.475	0.321	1.032	0.56
Tmem123	0.154	2.04558	1.48017	0.262	0.143	0.55	0.222
Thsd4	0.154	2.04558	1.6653	0.262	0.108	0.52	0.185
Peli1	0.154	2.04558	1.0186	0.574	0.432	1.276	0.767
Arf1	0.154	2.04558	0.468737	0.971	0.959	2.872	2.477
Flrt1	0.154	2.04558	1.8841	0.138	0.054	0.282	0.082
Zfp91	0.154	2.04558	0.70653	0.781	0.694	1.768	1.307
Fgf13	0.153	2.0323	1.94868	0.111	0.038	0.219	0.06
Cped1	0.153	2.0323	1.08616	0.547	0.38	1.191	0.682
Wnt11	0.153	2.0323	1.73695	0.194	0.086	0.441	0.147
Psmc5	0.153	2.0323	0.785181	0.72	0.587	1.487	1.033
Snai1	0.152	2.01901	1.32864	0.358	0.218	0.826	0.387
Ecm1	0.152	2.01901	1.88889	0.14	0.058	0.318	0.093
Ppp1cc	0.152	2.01901	0.672102	0.874	0.807	2.141	1.651
Hnrnpab	0.152	2.01901	0.528506	0.906	0.878	2.461	2.044
Cct8	0.152	2.01901	0.499728	0.908	0.888	2.362	1.974
Hnrnpa2b1	0.151	2.00573	0.474048	0.962	0.947	2.946	2.543
Ewsr1	0.151	2.00573	0.708282	0.685	0.636	1.575	1.145
Hoxb2	0.151	2.00573	1.65547	0.219	0.108	0.507	0.181
Fzd2	0.151	2.00573	0.702063	0.847	0.791	2.212	1.693
Ndufa1	0.15	1.99245	0.745613	0.644	0.556	1.355	0.948
Tmem218	0.15	1.99245	1.24412	0.31	0.202	0.673	0.323
Nudt19	0.149	1.97917	1.26389	0.396	0.226	0.749	0.36
Atp5h	0.149	1.97917	0.427929	0.978	0.963	2.93	2.566
Glul	0.148	1.96588	1.33587	0.339	0.195	0.731	0.335
Serbp1	0.148	1.96588	0.369577	0.973	0.972	3.062	2.742
Dcbld1	0.148	1.96588	1.8246	0.138	0.052	0.284	0.086
Tlcd2	0.148	1.96588	1.39734	0.286	0.151	0.554	0.236
Rgs7bp	0.148	1.96588	1.5322	0.302	0.125	0.643	0.256
Adgra2	0.147	1.9526	1.48618	0.235	0.125	0.475	0.188
Hspa8	0.147	1.9526	0.322666	1	0.999	4.829	4.519
Phip	0.147	1.9526	0.857321	0.649	0.539	1.521	1.023
Luc7l3	0.147	1.9526	0.598055	0.82	0.771	2.011	1.586
Prickle1	0.147	1.9526	1.34813	0.251	0.145	0.524	0.229
Hunk	0.147	1.9526	1.71371	0.153	0.065	0.305	0.1
Ddx26b	0.146	1.93932	1.69118	0.167	0.071	0.348	0.117
Ngfrap1	0.146	1.93932	0.566063	0.925	0.882	2.469	2.023
Hdgf	0.146	1.93932	0.61448	0.82	0.78	2.003	1.568
Atf5	0.146	1.93932	0.859979	0.604	0.488	1.376	0.91
Tmod3	0.146	1.93932	0.956873	0.491	0.385	1.065	0.644
Pfn1	0.146	1.93932	0.502736	0.968	0.946	2.991	2.562
Sec61b	0.145	1.92603	0.439226	0.983	0.986	3.515	3.12
Ppfibp2	0.145	1.92603	1.7902	0.134	0.055	0.293	0.091
Wnt5a	0.145	1.92603	1.15476	0.512	0.327	1.15	0.63
Sacs	0.145	1.92603	1.82357	0.113	0.046	0.218	0.065
Hnrnpa1	0.145	1.92603	0.470778	0.971	0.962	3.214	2.802
Mgst3	0.144	1.91275	1.27018	0.436	0.283	1.179	0.608
Tanc1	0.144	1.91275	1.56844	0.207	0.092	0.396	0.146
Gltp	0.144	1.91275	0.976878	0.512	0.372	1.055	0.63
Ran	0.144	1.91275	0.55062	0.971	0.945	3.13	2.654
Sipa1l3	0.144	1.91275	1.68727	0.145	0.066	0.3	0.1
Arhgap23	0.144	1.91275	1.52632	0.191	0.097	0.386	0.146
Gm1673	0.143	1.89947	0.78248	0.612	0.513	1.334	0.914
Wdr1	0.143	1.89947	1.05992	0.452	0.313	0.917	0.512
Zfp30	0.143	1.89947	1.15011	0.41	0.253	0.831	0.434
Erh	0.143	1.89947	0.340245	0.983	0.977	3.233	2.933
C2	0.143	1.89947	1.79767	0.138	0.056	0.351	0.11
Pip4k2a	0.142	1.88618	1.67788	0.137	0.061	0.273	0.091
Akr1b3	0.142	1.88618	0.940658	0.491	0.38	1.058	0.645
Lrrc32	0.142	1.88618	1.84715	0.11	0.045	0.247	0.073
Sik3	0.142	1.88618	1.12829	0.391	0.253	0.771	0.404
Sema3f	0.142	1.88618	1.52555	0.138	0.076	0.304	0.113
Cenpv	0.142	1.88618	1.11062	0.444	0.281	0.878	0.473
Jmy	0.142	1.88618	0.834419	0.515	0.441	1.203	0.791
Asxl3	0.142	1.88618	1.46667	0.216	0.113	0.465	0.186
Serp1	0.141	1.8729	0.566958	0.824	0.766	1.945	1.548
Cdk6	0.141	1.8729	1.53269	0.208	0.095	0.407	0.154
Arid3a	0.141	1.8729	1.56922	0.165	0.082	0.361	0.132
Vegfc	0.141	1.8729	1.5426	0.192	0.091	0.407	0.153
Ssh2	0.141	1.8729	1.36255	0.261	0.14	0.499	0.215
Col1a1	0.141	1.8729	0.681682	1	0.954	6.487	5.815
Psmb3	0.141	1.8729	0.559146	0.897	0.832	2.236	1.815
Ccdc71l	0.141	1.8729	1.49261	0.199	0.101	0.402	0.156
Zfp608	0.141	1.8729	1.55875	0.181	0.079	0.341	0.125
Sema6d	0.14	1.85962	1.51357	0.205	0.1	0.431	0.166
Stx16	0.14	1.85962	1.02906	0.472	0.328	1.001	0.576
Phka2	0.14	1.85962	1.70861	0.116	0.048	0.229	0.074
Wwtr1	0.14	1.85962	0.663662	0.722	0.667	1.673	1.252
Ostc	0.14	1.85962	0.41622	0.976	0.974	3.21	2.845
Etfb	0.14	1.85962	0.638229	0.752	0.669	1.665	1.26
Maf	0.14	1.85962	1.26193	0.426	0.235	1.024	0.517
Dnajc15	0.14	1.85962	1.00208	0.415	0.311	0.907	0.523
Lmo7	0.14	1.85962	1.68068	0.14	0.054	0.321	0.108
Sf3a1	0.14	1.85962	0.92744	0.469	0.348	0.929	0.561
Pwwp2a	0.14	1.85962	0.978727	0.466	0.334	0.931	0.546
Fam117a	0.14	1.85962	1.21746	0.299	0.186	0.641	0.311
H2afz	0.139	1.84634	0.593777	0.997	0.99	4.515	3.953
Gadd45a	0.139	1.84634	1.71104	0.138	0.062	0.313	0.103
Gsr	0.139	1.84634	1.03828	0.402	0.279	0.804	0.447
Elmo1	0.139	1.84634	1.60587	0.164	0.07	0.338	0.12
Eci2	0.139	1.84634	0.594072	0.715	0.661	1.566	1.201
Hnrnpk	0.139	1.84634	0.371151	0.99	0.982	3.174	2.849
Mpnd	0.139	1.84634	1.18381	0.359	0.218	0.71	0.356
Pdgfrb	0.139	1.84634	1.10838	0.474	0.296	1.002	0.551
Cpz	0.138	1.83305	1.32802	0.331	0.144	0.764	0.354
Slc25a4	0.138	1.83305	0.334125	0.998	0.995	3.95	3.64
Lsm4	0.138	1.83305	0.655586	0.784	0.7	1.807	1.371
Pde4a	0.138	1.83305	1.69943	0.116	0.055	0.248	0.081
Sema5a	0.138	1.83305	1.13271	0.447	0.285	1.019	0.554
Cd47	0.138	1.83305	0.785023	0.712	0.576	1.557	1.089
Hnrnpu	0.137	1.81977	0.744006	0.574	0.49	1.229	0.85
Cox7b	0.137	1.81977	0.502747	0.9	0.863	2.231	1.851
Lhfp	0.137	1.81977	0.714961	0.851	0.725	2.056	1.548
Fam126a	0.137	1.81977	1.29438	0.264	0.159	0.546	0.248
Hnrnpl	0.137	1.81977	0.552601	0.765	0.746	1.782	1.413
Hnrnph1	0.137	1.81977	0.596357	0.776	0.712	1.804	1.405
Nnat	0.136	1.80649	1.48763	0.321	0.166	1.154	0.523
Cep135	0.136	1.80649	1.63009	0.137	0.064	0.284	0.098
Scarb1	0.136	1.80649	1.31387	0.238	0.132	0.458	0.202
Nt5c3	0.136	1.80649	0.999799	0.331	0.253	0.695	0.389
Rpia	0.136	1.80649	1.41632	0.219	0.114	0.429	0.176
Pop4	0.136	1.80649	1.101	0.353	0.24	0.721	0.381
Parva	0.136	1.80649	0.885905	0.432	0.335	0.873	0.536
Ppp2r2a	0.136	1.80649	0.746801	0.62	0.513	1.273	0.883
Cks2	0.136	1.80649	0.919194	0.615	0.478	1.483	0.963
Cplx2	0.136	1.80649	1.55205	0.165	0.075	0.332	0.122
Srsf3	0.136	1.80649	0.480464	0.913	0.895	2.546	2.16
Capn2	0.135	1.7932	0.842017	0.509	0.403	1.052	0.677
Runx1t1	0.135	1.7932	0.95148	0.486	0.368	1.134	0.694
Gng12	0.135	1.7932	0.742022	0.569	0.488	1.224	0.847
Ufsp2	0.135	1.7932	0.909474	0.424	0.328	0.866	0.524
Nrp1	0.135	1.7932	0.855023	0.744	0.584	2.04	1.444
S1pr3	0.135	1.7932	1.21414	0.345	0.198	0.702	0.345
Zfp704	0.134	1.77992	0.835791	0.52	0.416	1.09	0.707
Calm3	0.134	1.77992	0.525992	0.841	0.805	2.078	1.695
Chst15	0.134	1.77992	1.62486	0.108	0.045	0.203	0.069
Lpgat1	0.133	1.76664	0.866686	0.48	0.377	0.989	0.623
Msrb2	0.133	1.76664	1.52555	0.137	0.071	0.304	0.113
Swi5	0.133	1.76664	0.418854	0.959	0.933	2.603	2.262
Adgrl2	0.133	1.76664	0.785746	0.61	0.512	1.414	0.975
Ddx5	0.133	1.76664	0.415169	0.971	0.967	3.526	3.152
Ptch1	0.133	1.76664	1.34172	0.256	0.125	0.557	0.246
Grem1	0.132	1.75335	1.32815	0.21	0.088	0.52	0.23
Siah2	0.132	1.75335	1.26481	0.272	0.154	0.57	0.265
C1qtnf7	0.132	1.75335	1.44946	0.176	0.081	0.373	0.148
Tgfbr3	0.132	1.75335	0.983061	0.439	0.305	0.889	0.517
Gng11	0.132	1.75335	0.84978	0.631	0.477	1.484	0.998
Atp5l	0.132	1.75335	0.333731	0.989	0.982	3.114	2.823
Pik3r1	0.132	1.75335	1.05819	0.41	0.283	0.902	0.503
Arhgap5	0.132	1.75335	0.610486	0.717	0.65	1.591	1.213
Nin	0.132	1.75335	1.08361	0.342	0.24	0.741	0.397
Ppic	0.132	1.75335	0.420105	0.992	0.964	3.118	2.753
Nr4a2	0.131	1.74007	1.04976	0.612	0.355	1.668	1.037
Plin2	0.131	1.74007	0.950977	0.52	0.369	1.138	0.697
Hmgb2	0.131	1.74007	0.834678	0.744	0.693	2.252	1.637
Smad1	0.131	1.74007	0.981105	0.412	0.297	0.859	0.498
Hdac5	0.131	1.74007	1.13782	0.296	0.182	0.568	0.286
Ndufa11	0.131	1.74007	0.503311	0.844	0.792	1.947	1.592
Rplp2	0.13	1.72679	0.260108	1	0.999	4.551	4.303
Hsp90aa1	0.13	1.72679	0.45754	0.967	0.944	3.223	2.822
Bmi1	0.129	1.71351	1.36973	0.183	0.104	0.393	0.165
Snrpb	0.129	1.71351	0.335279	0.976	0.967	2.883	2.598
Ddx3x	0.129	1.71351	0.641074	0.665	0.61	1.589	1.194
Cct3	0.129	1.71351	0.473527	0.809	0.783	1.893	1.563
Fgfr2	0.129	1.71351	1.38891	0.199	0.09	0.422	0.176
Zfp207	0.129	1.71351	0.587475	0.641	0.604	1.394	1.059
Cdc14b	0.129	1.71351	1.64615	0.102	0.047	0.22	0.074
Irf2bpl	0.129	1.71351	0.937068	0.456	0.341	1.02	0.62
Ap3s1	0.129	1.71351	0.557425	0.801	0.752	1.867	1.485
Sec11c	0.129	1.71351	1.01703	0.308	0.224	0.659	0.363
Nrxn2	0.129	1.71351	1.53569	0.126	0.06	0.265	0.097
Ralb	0.128	1.70022	0.767265	0.421	0.374	0.92	0.608
Nucks1	0.128	1.70022	0.620517	0.734	0.69	1.842	1.423
Psmb7	0.128	1.70022	0.586085	0.625	0.577	1.319	0.997
Rell1	0.128	1.70022	1.18213	0.256	0.158	0.521	0.253
Hnrnpd	0.128	1.70022	0.432606	0.889	0.864	2.336	2
Hnrnpf	0.128	1.70022	0.333878	0.975	0.964	2.888	2.604
Emp3	0.128	1.70022	0.49772	0.96	0.922	2.768	2.355
Eif3c	0.128	1.70022	0.406459	0.886	0.871	2.204	1.896
Mbd3	0.128	1.70022	0.55219	0.69	0.659	1.514	1.18
Tcf12	0.128	1.70022	0.605699	0.754	0.675	1.745	1.348
Atxn1	0.128	1.70022	1.2503	0.227	0.122	0.443	0.203
Psma3	0.128	1.70022	0.340433	0.916	0.926	2.52	2.245
Kdelr3	0.128	1.70022	0.482892	0.89	0.862	2.356	1.981
Chn1	0.127	1.68694	1.35639	0.165	0.088	0.33	0.138
Nradd	0.127	1.68694	1.10736	0.345	0.21	0.715	0.376
Polr2d	0.127	1.68694	0.708779	0.507	0.453	1.088	0.756
Ncl	0.126	1.67366	0.370343	0.978	0.965	3.229	2.903
Hacd1	0.126	1.67366	0.818726	0.502	0.386	1.018	0.661
Tiparp	0.126	1.67366	0.94705	0.55	0.351	1.283	0.802
Phgdh	0.126	1.67366	0.822272	0.601	0.453	1.302	0.871
Lcorl	0.126	1.67366	1.10805	0.288	0.192	0.615	0.318
Cnbp	0.126	1.67366	0.412657	0.936	0.93	2.582	2.247
Rabac1	0.126	1.67366	0.428993	0.895	0.874	2.241	1.914
Mmp11	0.126	1.67366	1.20844	0.234	0.164	0.582	0.281
Slc7a2	0.126	1.67366	1.47206	0.114	0.052	0.227	0.086
Pxk	0.126	1.67366	1.16042	0.231	0.142	0.458	0.223
Hexim1	0.126	1.67366	0.991376	0.39	0.263	0.781	0.445
Marveld1	0.126	1.67366	0.737084	0.528	0.444	1.086	0.743
Pbx1	0.125	1.66037	0.847993	0.542	0.397	1.143	0.741
Mfsd7b	0.125	1.66037	1.48854	0.102	0.05	0.209	0.078
Hoxd9	0.125	1.66037	1.28168	0.215	0.109	0.437	0.196
Nop56	0.125	1.66037	0.679381	0.552	0.491	1.215	0.868
Atp5e	0.125	1.66037	0.329629	0.986	0.966	2.935	2.653
Rsbn1	0.125	1.66037	0.788305	0.442	0.368	0.941	0.616
Asph	0.125	1.66037	0.75758	0.52	0.428	1.077	0.728
Ndnf	0.125	1.66037	1.14373	0.194	0.085	0.427	0.209
Anxa2	0.125	1.66037	0.606406	0.99	0.915	3.82	3.266
Frmd6	0.125	1.66037	0.959244	0.421	0.292	0.869	0.511
Snhg18	0.125	1.66037	0.622923	0.666	0.592	1.47	1.104
Frmd4a	0.124	1.64709	0.960324	0.375	0.267	0.796	0.463
Gtf3c5	0.124	1.64709	1.37383	0.143	0.073	0.281	0.115
Ube2e3	0.124	1.64709	0.641996	0.661	0.596	1.469	1.093
Rbm38	0.124	1.64709	1.31518	0.153	0.089	0.35	0.151
Pak3	0.124	1.64709	1.22381	0.196	0.124	0.442	0.206
Mrpl20	0.124	1.64709	0.465103	0.859	0.801	1.921	1.594
Rab3ip	0.124	1.64709	1.16513	0.246	0.146	0.514	0.252
Gli1	0.124	1.64709	1.327	0.167	0.087	0.346	0.148
Abce1	0.124	1.64709	0.700948	0.529	0.438	1.054	0.733
Lrrc49	0.124	1.64709	1.18961	0.186	0.113	0.374	0.176

## Sheet: Tenocytes
	AUCPR	AUCPR.ratio	exp.fc	posFrac_4	posFrac_rest	nTrans_4	nTrans_rest
Tnmd	0.871	11.2303	5.37751	0.989	0.166	5.506	1.049
Scx	0.775	9.99248	4.88668	0.921	0.084	2.795	0.264
Cilp	0.648	8.355	5.49292	0.579	0.025	1.425	0.053
Thbs4	0.599	7.72322	3.23187	0.904	0.285	2.956	0.782
Zfp185	0.508	6.54991	4.40648	0.448	0.035	0.903	0.058
Insc	0.508	6.54991	5.63885	0.241	0.008	0.502	0.012
Ptx4	0.472	6.08574	5.18362	0.25	0.012	0.592	0.02
Col22a1	0.469	6.04706	5.41978	0.179	0.006	0.441	0.012
Htra3	0.451	5.81498	2.53233	0.816	0.361	2.339	0.767
Khdrbs2	0.447	5.7634	5.32518	0.127	0.004	0.257	0.007
Col13a1	0.427	5.50553	3.9103	0.426	0.04	0.876	0.078
Mkx	0.416	5.3637	3.82253	0.412	0.043	0.878	0.083
Syt7	0.4	5.15741	4.48049	0.19	0.012	0.374	0.019
Calca	0.371	4.7835	5.47159	0.144	0.011	0.723	0.021
Fgf8	0.369	4.75771	4.19976	0.113	0.006	0.206	0.012
Chst5	0.357	4.60299	3.68331	0.295	0.036	0.696	0.068
Scube2	0.347	4.47405	2.98984	0.468	0.098	1.057	0.184
Htra1	0.344	4.43537	2.04965	0.875	0.53	3.431	1.75
Mtch1	0.33	4.25486	0.951671	0.978	0.941	3.564	2.722
Cdh3	0.329	4.24197	3.63201	0.179	0.016	0.334	0.03
Abi3bp	0.323	4.16461	1.72958	0.792	0.538	2.59	1.33
Nnat	0.318	4.10014	2.8686	0.554	0.146	1.78	0.415
Olfml2b	0.317	4.08725	2.58906	0.568	0.171	1.41	0.351
Chodl	0.31	3.99699	2.91885	0.517	0.127	1.596	0.342
Itga4	0.302	3.89384	3.55493	0.157	0.017	0.328	0.031
Kirrel3	0.299	3.85516	3.61769	0.148	0.018	0.311	0.028
Mfap4	0.297	3.82938	1.73728	0.943	0.799	4.4	2.814
Epb41l4a	0.296	3.81648	3.58143	0.137	0.016	0.264	0.024
Ssc5d	0.289	3.72623	2.5537	0.418	0.12	0.909	0.201
Prss35	0.288	3.71333	2.26123	0.637	0.253	1.798	0.601
Gas2	0.284	3.66176	1.92937	0.694	0.313	1.637	0.636
Kera	0.281	3.62308	2.73458	0.528	0.125	2.322	0.679
Ablim3	0.276	3.55861	3.46858	0.108	0.013	0.217	0.021
Spon2	0.271	3.49414	2.80852	0.332	0.097	1.002	0.193
Dgkb	0.271	3.49414	3.40811	0.11	0.014	0.218	0.022
Fn1	0.269	3.46836	1.29808	0.96	0.814	3.508	2.384
Sphk1	0.267	3.44257	3.27828	0.119	0.016	0.226	0.025
Col18a1	0.265	3.41678	2.37162	0.537	0.154	1.212	0.327
Angptl2	0.263	3.391	1.90484	0.602	0.295	1.441	0.544
Hsd11b1	0.262	3.3781	3.38283	0.156	0.03	0.444	0.049
Tgfbi	0.261	3.36521	2.33494	0.582	0.175	1.519	0.454
2020-09-06	0.25	3.22338	1.43075	0.736	0.457	1.686	0.866
Ntng1	0.249	3.21049	2.63114	0.323	0.064	0.685	0.135
Fam101b	0.244	3.14602	1.94371	0.605	0.266	1.433	0.528
Tmem176b	0.243	3.13313	1.46185	0.856	0.522	2.232	1.228
Socs2	0.243	3.13313	2.1453	0.529	0.193	1.352	0.434
Epha5	0.241	3.10734	2.4112	0.4	0.138	1.26	0.336
Mafb	0.229	2.95262	1.95523	0.611	0.245	1.579	0.597
Rab15	0.229	2.95262	2.38733	0.29	0.08	0.567	0.127
Fmod	0.228	2.93972	1.86719	0.753	0.181	2.139	0.951
Tmem150c	0.227	2.92683	2.67491	0.174	0.033	0.367	0.064
Mmp14	0.225	2.90104	0.986298	0.855	0.74	2.269	1.55
Col1a1	0.221	2.84947	1.0225	1	0.954	6.778	5.769
Ncam1	0.215	2.77211	1.42605	0.694	0.394	1.513	0.757
Rgs9	0.213	2.74632	2.74398	0.102	0.021	0.19	0.03
Ptgis	0.211	2.72053	1.46501	0.721	0.42	1.883	0.981
Gnai1	0.21	2.70764	1.62292	0.488	0.245	1.017	0.414
Bcas3	0.209	2.69475	2.45134	0.201	0.05	0.396	0.081
Meox1	0.209	2.69475	2.04123	0.477	0.142	1.13	0.366
Fat3	0.208	2.68185	2.38096	0.202	0.051	0.413	0.089
Ccdc88a	0.207	2.66896	1.08475	0.736	0.554	1.731	1.066
Rhoq	0.206	2.65606	1.34104	0.599	0.375	1.288	0.65
Nudt4	0.204	2.63028	1.15478	0.694	0.525	1.672	0.987
Ckb	0.203	2.61738	1.32465	0.802	0.51	2.037	1.163
Rgs2	0.201	2.5916	2.06086	0.429	0.154	1.148	0.369
Bbs9	0.201	2.5916	2.60208	0.11	0.027	0.238	0.042
Prom1	0.198	2.55292	2.42712	0.12	0.026	0.227	0.045
Tmsb4x	0.196	2.52713	0.901771	1	0.939	5.332	4.461
Aqp1	0.196	2.52713	2.02692	0.341	0.109	0.868	0.266
Prph	0.196	2.52713	3.08511	0.11	0.031	0.444	0.06
Eya2	0.195	2.51424	2.05875	0.284	0.086	0.552	0.153
Gas1	0.195	2.51424	0.99307	0.974	0.882	3.643	2.76
Kctd12b	0.194	2.50134	2.08463	0.228	0.091	0.541	0.147
Mgarp	0.194	2.50134	2.35589	0.145	0.036	0.275	0.058
Sh3kbp1	0.192	2.47556	1.57993	0.448	0.219	0.902	0.368
C1qtnf3	0.192	2.47556	1.78855	0.603	0.201	3.094	1.67
Tmem176a	0.191	2.46266	1.62576	0.543	0.247	1.243	0.529
Mtcl1	0.191	2.46266	2.40753	0.139	0.039	0.275	0.056
Ecscr	0.191	2.46266	2.02405	0.298	0.111	0.694	0.204
Stk26	0.188	2.42398	1.69893	0.552	0.199	1.142	0.456
Col1a2	0.185	2.3853	0.833098	1	0.987	6.122	5.305
C1ql3	0.184	2.37241	1.9551	0.252	0.098	0.614	0.185
Lrrfip2	0.184	2.37241	1.37328	0.503	0.279	0.964	0.451
Sox11	0.184	2.37241	1.30651	0.679	0.443	1.812	1.011
Kctd1	0.184	2.37241	2.14918	0.176	0.054	0.377	0.094
Pls3	0.183	2.35951	1.33634	0.545	0.313	1.083	0.529
Pcolce2	0.18	2.32083	2.07467	0.273	0.09	0.973	0.297
Neo1	0.179	2.30794	1.31238	0.478	0.29	0.991	0.483
Bgn	0.178	2.29505	0.939751	0.983	0.919	3.681	2.841
Actn1	0.178	2.29505	1.63953	0.414	0.176	0.787	0.302
P4ha3	0.176	2.26926	1.55618	0.44	0.199	0.856	0.351
Tbx2	0.176	2.26926	2.0514	0.184	0.054	0.362	0.096
Rragd	0.174	2.24347	1.86538	0.23	0.082	0.432	0.132
Arhgef26	0.173	2.23058	1.8774	0.238	0.074	0.447	0.136
Elmo1	0.173	2.23058	1.93327	0.211	0.066	0.394	0.114
Dram1	0.172	2.21769	1.93515	0.194	0.059	0.337	0.096
Mgp	0.171	2.20479	1.09358	0.968	0.584	4.065	3.066
Timp2	0.17	2.1919	0.741916	0.915	0.849	2.649	2.054
Strbp	0.169	2.179	1.48556	0.395	0.19	0.743	0.311
Ogn	0.169	2.179	0.906632	0.944	0.797	3.364	2.575
Meox2	0.169	2.179	1.13684	0.77	0.496	1.888	1.156
Pabpc1	0.168	2.16611	0.501881	0.952	0.943	2.797	2.379
Calm2	0.168	2.16611	0.546572	0.994	0.976	3.552	3.061
Tgfb2	0.167	2.15322	1.20855	0.619	0.385	1.404	0.776
Col12a1	0.167	2.15322	0.861824	0.88	0.756	2.692	2.002
Bdnf	0.166	2.14032	1.75828	0.285	0.116	0.699	0.244
Pdlim4	0.166	2.14032	1.07502	0.556	0.409	1.276	0.744
Cnn3	0.165	2.12743	0.671663	0.887	0.814	2.152	1.661
Ube2e3	0.163	2.10164	0.912298	0.745	0.589	1.623	1.074
Plxdc2	0.162	2.08875	1.3334	0.438	0.26	1.033	0.501
Lpar1	0.162	2.08875	0.889481	0.745	0.566	1.651	1.108
Net1	0.162	2.08875	1.57911	0.335	0.145	0.687	0.268
Wif1	0.161	2.07586	1.4735	0.492	0.194	1.68	0.843
Wisp1	0.161	2.07586	1.19204	0.616	0.378	1.305	0.717
Inhba	0.16	2.06296	1.56607	0.335	0.131	0.702	0.277
Telo2	0.16	2.06296	1.38744	0.318	0.17	0.605	0.262
Fam49a	0.159	2.05007	1.82367	0.145	0.049	0.259	0.078
Col25a1	0.158	2.03718	1.65798	0.285	0.106	0.628	0.23
Cpm	0.158	2.03718	1.74064	0.222	0.082	0.517	0.175
Timp1	0.157	2.02428	1.28537	0.483	0.284	1.095	0.552
Piezo1	0.156	2.01139	1.40908	0.301	0.156	0.562	0.238
Nudt11	0.155	1.9985	1.84066	0.103	0.033	0.188	0.055
Adgra3	0.154	1.9856	1.18288	0.48	0.289	0.958	0.501
Zfp462	0.153	1.97271	1.54318	0.279	0.124	0.503	0.193
Tpm2	0.152	1.95981	1.044	0.631	0.418	1.507	0.921
Pde4b	0.152	1.95981	1.64035	0.201	0.081	0.398	0.14
Kcnmb4	0.152	1.95981	1.66468	0.191	0.074	0.372	0.128
Tmem44	0.152	1.95981	1.76162	0.14	0.055	0.255	0.08
Wfdc2	0.151	1.94692	2.05558	0.154	0.062	0.516	0.142
Tbx3os1	0.151	1.94692	1.6661	0.19	0.07	0.391	0.135
Spock3	0.151	1.94692	1.69031	0.21	0.078	0.45	0.155
Etv4	0.151	1.94692	1.73758	0.131	0.046	0.26	0.083
Sipa1l2	0.15	1.93403	1.77289	0.123	0.043	0.211	0.065
Foxn3	0.15	1.93403	1.06186	0.542	0.353	1.074	0.613
Oxct1	0.15	1.93403	0.739738	0.787	0.657	1.71	1.239
Ltbp3	0.15	1.93403	1.03028	0.497	0.353	1.053	0.61
Lmo4	0.149	1.92113	0.837832	0.761	0.601	1.727	1.197
Tnc	0.149	1.92113	1.61413	0.261	0.104	0.689	0.263
Tgfb3	0.148	1.90824	1.31616	0.377	0.195	0.727	0.337
Mtss1	0.148	1.90824	1.55771	0.207	0.081	0.381	0.141
Pla2g7	0.148	1.90824	1.77393	0.128	0.048	0.293	0.092
Postn	0.147	1.89535	0.81218	0.958	0.804	4.507	3.742
Rbpj	0.147	1.89535	1.0853	0.515	0.329	1.017	0.568
Lysmd2	0.147	1.89535	0.869742	0.562	0.461	1.277	0.831
Mxra7	0.147	1.89535	0.923524	0.529	0.398	1.072	0.661
Six4	0.147	1.89535	1.68194	0.148	0.057	0.299	0.1
Lepr	0.146	1.88245	1.64113	0.142	0.049	0.275	0.094
Ppfibp2	0.146	1.88245	1.64411	0.145	0.054	0.27	0.092
Npdc1	0.145	1.86956	1.03668	0.565	0.365	1.181	0.694
Tspan7	0.145	1.86956	1.5236	0.227	0.101	0.455	0.175
F3	0.145	1.86956	1.75566	0.142	0.059	0.316	0.101
Gabarap	0.145	1.86956	0.360849	0.975	0.985	3.343	3.022
Angptl1	0.144	1.85667	0.852921	0.853	0.628	2.229	1.605
Gpcpd1	0.144	1.85667	1.30397	0.312	0.158	0.541	0.244
Pde3b	0.144	1.85667	1.60327	0.147	0.058	0.255	0.089
Ndufb10	0.144	1.85667	0.524688	0.892	0.845	2.12	1.734
Wbp5	0.143	1.84377	0.400473	0.975	0.976	3.227	2.875
Fli1	0.143	1.84377	1.6386	0.154	0.067	0.31	0.107
Adgrg2	0.142	1.83088	1.67371	0.125	0.05	0.261	0.087
Cux1	0.142	1.83088	1.27539	0.356	0.188	0.711	0.337
Pcolce	0.142	1.83088	0.711901	0.923	0.848	2.931	2.335
Ppm1l	0.141	1.81799	1.64615	0.119	0.047	0.22	0.074
Emilin1	0.141	1.81799	0.748112	0.823	0.652	1.844	1.346
Adamtsl3	0.141	1.81799	1.392	0.262	0.112	0.471	0.198
Foxp4	0.14	1.80509	1.30779	0.293	0.153	0.6	0.273
Prex1	0.139	1.7922	1.59215	0.122	0.049	0.207	0.072
Mospd1	0.139	1.7922	1.20113	0.346	0.203	0.697	0.345
Pkd2	0.139	1.7922	0.912348	0.491	0.36	0.983	0.603
Pdgfa	0.139	1.7922	1.31928	0.292	0.129	0.657	0.3
Foxo1	0.138	1.77931	1.29972	0.253	0.136	0.485	0.217
Raver2	0.138	1.77931	1.52453	0.144	0.061	0.258	0.095
Hopx	0.138	1.77931	1.44816	0.182	0.076	0.361	0.143
Plekhf1	0.138	1.77931	1.32307	0.259	0.143	0.547	0.244
Ptger4	0.138	1.77931	1.69317	0.122	0.059	0.287	0.095
Itm2c	0.137	1.76641	0.556148	0.861	0.814	2.131	1.722
Actg1	0.137	1.76641	0.461514	1	0.999	5.556	5.106
Pla2g4a	0.136	1.75352	1.55117	0.144	0.065	0.278	0.101
Cdh2	0.136	1.75352	1.20079	0.346	0.189	0.657	0.323
Serf2	0.135	1.74063	0.286194	1	0.998	4.472	4.2
Gem	0.135	1.74063	1.04774	0.568	0.35	1.346	0.804
Wnk1	0.135	1.74063	0.674098	0.693	0.603	1.586	1.173
Wasf1	0.135	1.74063	1.46852	0.156	0.069	0.286	0.11
Cadm1	0.135	1.74063	1.47615	0.147	0.062	0.324	0.125
Cdr2	0.134	1.72773	0.922893	0.446	0.317	0.881	0.53
Fam43a	0.134	1.72773	1.22061	0.275	0.161	0.55	0.262
Supt20	0.133	1.71484	0.882896	0.398	0.297	0.795	0.484
Leprot	0.133	1.71484	0.734071	0.608	0.473	1.195	0.828
Asphd2	0.133	1.71484	1.43611	0.142	0.067	0.273	0.107
Oaz2	0.133	1.71484	0.793611	0.551	0.429	1.088	0.722
Csrp1	0.132	1.70194	0.916129	0.588	0.403	1.284	0.816
Golim4	0.132	1.70194	0.655257	0.684	0.59	1.534	1.14
Slc2a3	0.132	1.70194	1.38026	0.102	0.041	0.178	0.071
Grina	0.132	1.70194	1.03515	0.418	0.265	0.852	0.478
Fam46c	0.131	1.68905	1.33088	0.181	0.095	0.373	0.16
Timp3	0.131	1.68905	0.957186	0.585	0.367	1.329	0.831
Mfap2	0.13	1.67616	0.487883	0.994	0.984	4.217	3.76
Rap1b	0.13	1.67616	0.472074	0.881	0.85	2.221	1.864
tdTomato	0.13	1.67616	0.389907	0.995	0.994	4.215	3.849
Dock11	0.129	1.66326	1.1053	0.31	0.184	0.6	0.31
Zfp292	0.129	1.66326	0.950133	0.458	0.302	0.91	0.541
Ptms	0.129	1.66326	0.396028	0.907	0.906	2.526	2.207
Aig1	0.129	1.66326	1.05978	0.293	0.193	0.607	0.323
Gsc	0.129	1.66326	1.33391	0.15	0.065	0.321	0.136
Asxl3	0.129	1.66326	1.2555	0.219	0.112	0.418	0.19
Clta	0.128	1.65037	0.312326	0.98	0.977	2.987	2.718
Lmo1	0.128	1.65037	1.24688	0.225	0.116	0.486	0.225
Naalad2	0.128	1.65037	1.41083	0.154	0.078	0.362	0.147
Lurap1l	0.127	1.63748	1.23851	0.239	0.129	0.515	0.241
Hnrnpa1	0.127	1.63748	0.356793	0.969	0.962	3.121	2.81
Mdk	0.126	1.62458	0.462415	0.992	0.936	3.77	3.347
Nhsl2	0.126	1.62458	1.23478	0.201	0.108	0.364	0.166
Ppp1cc	0.126	1.62458	0.494712	0.867	0.807	2.019	1.663
Tril	0.126	1.62458	1.00819	0.344	0.236	0.745	0.418
Pianp	0.126	1.62458	1.36545	0.127	0.06	0.268	0.11
Gopc	0.126	1.62458	1.0981	0.261	0.151	0.456	0.231
Tpm1	0.126	1.62458	0.573594	0.861	0.825	2.629	2.165
Runx1	0.126	1.62458	1.08518	0.346	0.21	0.798	0.431
Tshz2	0.125	1.61169	0.666303	0.769	0.625	1.874	1.422
Atp6ap2	0.125	1.61169	0.775002	0.542	0.41	1.046	0.698
Maml3	0.125	1.61169	1.28936	0.14	0.067	0.273	0.118
Mtmr11	0.125	1.61169	1.30955	0.147	0.077	0.292	0.125
Six1	0.125	1.61169	1.10987	0.261	0.132	0.514	0.261
Tnfaip8	0.125	1.61169	0.804153	0.566	0.411	1.154	0.767
1500015O10Rik	0.124	1.5988	0.955739	0.543	0.305	2.685	1.926
Ccdc107	0.124	1.5988	0.72361	0.549	0.441	1.105	0.763
Atp6v0b	0.124	1.5988	0.50247	0.752	0.713	1.679	1.353
Ptn	0.124	1.5988	0.623472	1	0.902	5.172	4.57
Tenm3	0.124	1.5988	0.897792	0.461	0.305	0.915	0.561
Slc38a1	0.124	1.5988	1.01504	0.295	0.184	0.553	0.3
Fndc1	0.124	1.5988	0.868082	0.579	0.37	1.344	0.882
PISD	0.124	1.5988	1.19973	0.204	0.115	0.418	0.197
Rftn2	0.123	1.5859	1.0702	0.259	0.156	0.504	0.262
Fjx1	0.123	1.5859	0.818469	0.549	0.395	1.194	0.791
Tspan2	0.123	1.5859	1.28514	0.128	0.065	0.237	0.102
St3gal5	0.123	1.5859	1.17163	0.16	0.084	0.286	0.134
Bhlhe40	0.123	1.5859	1.24182	0.188	0.104	0.382	0.174
Pgm2l1	0.123	1.5859	1.32225	0.133	0.069	0.254	0.107
Msra	0.123	1.5859	1.31587	0.117	0.059	0.219	0.092
Slc39a10	0.122	1.57301	0.963069	0.281	0.187	0.535	0.299
Skil	0.122	1.57301	0.815167	0.488	0.351	0.99	0.642
Ctnnbip1	0.122	1.57301	0.545852	0.657	0.588	1.366	1.057
Ltbp4	0.122	1.57301	0.964258	0.358	0.224	0.699	0.4
Pdgfrl	0.122	1.57301	0.740789	0.514	0.445	1.476	1.047
Cd109	0.122	1.57301	1.03817	0.327	0.178	0.63	0.341
Ccdc80	0.122	1.57301	0.774562	0.707	0.467	1.565	1.101
Ift57	0.122	1.57301	0.775491	0.335	0.272	0.673	0.43
Ythdc1	0.121	1.56012	0.639257	0.579	0.497	1.201	0.875
Zfp521	0.121	1.56012	1.07087	0.241	0.135	0.436	0.224
Piezo2	0.121	1.56012	0.941468	0.423	0.268	0.996	0.602
Ppp3ca	0.12	1.54722	0.667834	0.577	0.464	1.177	0.843
Pi4k2b	0.12	1.54722	0.894475	0.35	0.235	0.651	0.386
Spink2	0.12	1.54722	1.11774	0.201	0.106	0.411	0.204
Sox4	0.12	1.54722	0.636396	0.796	0.653	1.999	1.55
Aspn	0.12	1.54722	0.700275	0.884	0.66	3.584	2.957
Cys1	0.12	1.54722	1.07677	0.198	0.102	0.349	0.176
Ltbp2	0.12	1.54722	0.976255	0.19	0.088	0.405	0.22
Trps1	0.12	1.54722	0.833191	0.571	0.346	1.209	0.796
Thbs2	0.12	1.54722	0.669229	0.744	0.592	1.868	1.415
Etl4	0.119	1.53433	1.10432	0.191	0.102	0.334	0.165
Pamr1	0.119	1.53433	1.05052	0.276	0.164	0.663	0.358
Nfyb	0.119	1.53433	0.765397	0.434	0.329	0.846	0.555
Gas6	0.119	1.53433	0.969939	0.398	0.277	1.211	0.741
Serinc5	0.119	1.53433	1.22852	0.106	0.053	0.194	0.086
Trib2	0.119	1.53433	1.08428	0.21	0.12	0.412	0.209
Mboat2	0.119	1.53433	1.00777	0.252	0.147	0.453	0.243
Lima1	0.119	1.53433	0.597835	0.659	0.563	1.435	1.088
Ehd1	0.119	1.53433	0.59084	0.66	0.543	1.305	0.983
Epha4	0.118	1.52144	0.777263	0.515	0.378	1.126	0.757
Pbx3	0.118	1.52144	0.902677	0.264	0.191	0.531	0.308
Mex3b	0.118	1.52144	0.901972	0.313	0.213	0.621	0.365
Dkk3	0.118	1.52144	1.07194	0.228	0.129	0.524	0.273
Rab3ip	0.118	1.52144	1.0059	0.239	0.147	0.475	0.256
Msrb3	0.118	1.52144	1.15374	0.13	0.069	0.224	0.105
Zfp423	0.118	1.52144	1.11478	0.17	0.101	0.313	0.153
Sesn3	0.118	1.52144	0.769097	0.441	0.34	0.914	0.603
Nadk2	0.118	1.52144	0.945922	0.29	0.179	0.505	0.284
Ndufb4	0.118	1.52144	0.375728	0.755	0.748	1.708	1.458
Crebrf	0.118	1.52144	0.80199	0.424	0.302	0.827	0.53
Lrp4	0.117	1.50854	1.10549	0.131	0.068	0.237	0.115
Jak1	0.117	1.50854	0.509427	0.685	0.622	1.461	1.158
Actb	0.117	1.50854	0.351789	1	0.999	5.342	5
Ctsc	0.117	1.50854	1.2302	0.123	0.069	0.282	0.127
H2afy2	0.117	1.50854	0.60211	0.617	0.516	1.234	0.919
Egfr	0.117	1.50854	0.946217	0.264	0.188	0.538	0.304
Nedd9	0.117	1.50854	1.12797	0.176	0.1	0.364	0.178
Arrdc3	0.117	1.50854	1.16021	0.157	0.085	0.292	0.138
Prrx2	0.116	1.49565	0.77386	0.452	0.339	0.971	0.643
Id3	0.116	1.49565	0.585892	0.918	0.84	3.4	2.881
Arglu1	0.116	1.49565	0.475687	0.804	0.736	1.787	1.466
Vcl	0.116	1.49565	0.858486	0.361	0.246	0.697	0.425
Zbtb20	0.116	1.49565	0.815618	0.417	0.316	0.943	0.608
Ankrd12	0.116	1.49565	0.720621	0.506	0.402	1.119	0.775
Garem	0.116	1.49565	1.14706	0.103	0.055	0.184	0.086
Arl5a	0.115	1.48275	0.638592	0.372	0.322	0.742	0.518
Il13ra1	0.115	1.48275	1.0913	0.162	0.095	0.318	0.158
Fmr1	0.115	1.48275	0.46552	0.637	0.592	1.345	1.081
Prrg3	0.115	1.48275	0.969199	0.231	0.141	0.405	0.221
Rab9	0.115	1.48275	0.556658	0.597	0.522	1.196	0.909
Aebp1	0.115	1.48275	0.53104	0.691	0.611	1.558	1.23
Serf1	0.115	1.48275	0.498034	0.66	0.59	1.359	1.076
Tmem173	0.115	1.48275	1.07899	0.136	0.087	0.264	0.131
Sema6a	0.115	1.48275	0.931376	0.267	0.16	0.504	0.286
Bcl2l11	0.114	1.46986	1.01973	0.188	0.113	0.373	0.196
Fgd1	0.114	1.46986	0.938699	0.219	0.138	0.384	0.213
Rbm46	0.114	1.46986	0.936064	0.267	0.176	0.577	0.33
Dnaja1	0.114	1.46986	0.289727	0.974	0.979	3.369	3.11
Snx30	0.114	1.46986	0.965026	0.198	0.121	0.352	0.191
2020-03-09	0.114	1.46986	0.916747	0.262	0.153	0.467	0.266
Prdx2	0.114	1.46986	0.307397	0.988	0.982	3.342	3.068
Map1lc3b	0.114	1.46986	0.358732	0.904	0.869	2.205	1.932
Vwc2	0.114	1.46986	1.00438	0.122	0.063	0.261	0.136
Cdyl	0.114	1.46986	0.857213	0.265	0.188	0.492	0.292
Atxn1	0.114	1.46986	0.979804	0.201	0.124	0.385	0.208
Max	0.114	1.46986	0.645306	0.48	0.391	0.938	0.665
Kalrn	0.114	1.46986	1.04411	0.144	0.086	0.262	0.133
Actr3	0.113	1.45697	0.412226	0.713	0.677	1.532	1.276
Cxxc4	0.113	1.45697	0.99357	0.173	0.094	0.31	0.164
Nktr	0.113	1.45697	0.363857	0.816	0.804	2.016	1.751
Fkbp1b	0.113	1.45697	0.93768	0.225	0.144	0.421	0.235
Dst	0.112	1.44407	0.69981	0.509	0.392	1.069	0.745
Amer1	0.112	1.44407	0.659107	0.517	0.401	1.044	0.742
Pdgfc	0.112	1.44407	0.870124	0.103	0.052	0.202	0.114
Adh1	0.112	1.44407	1.04321	0.179	0.128	0.452	0.237
Plod1	0.112	1.44407	0.565896	0.576	0.49	1.177	0.889
Cacna2d1	0.112	1.44407	0.746646	0.356	0.266	0.678	0.441
Erc1	0.112	1.44407	0.693143	0.364	0.291	0.708	0.477
Ptov1	0.112	1.44407	0.294058	0.963	0.966	2.801	2.553
Picalm	0.112	1.44407	0.539745	0.531	0.469	1.073	0.815
Kcnma1	0.112	1.44407	0.963876	0.142	0.077	0.283	0.152
Mpped2	0.111	1.43118	0.774121	0.34	0.205	0.697	0.447
Zfp64	0.111	1.43118	0.88822	0.207	0.146	0.407	0.234
Wwtr1	0.111	1.43118	0.458633	0.728	0.666	1.549	1.264
Pdp1	0.111	1.43118	1.06264	0.117	0.07	0.219	0.109
Akirin2	0.111	1.43118	0.553697	0.557	0.475	1.084	0.818
Cttnbp2	0.111	1.43118	0.956723	0.184	0.116	0.371	0.203
Ccnd2	0.111	1.43118	0.481284	0.843	0.744	2.251	1.885
Appl2	0.111	1.43118	0.986458	0.165	0.107	0.314	0.167
Egln1	0.111	1.43118	0.415065	0.676	0.639	1.396	1.153
Pcdh17	0.111	1.43118	0.957757	0.194	0.114	0.421	0.232
Ctsh	0.111	1.43118	0.864636	0.269	0.156	0.588	0.352
Stat3	0.111	1.43118	0.480456	0.637	0.578	1.361	1.087
2010111I01Rik	0.111	1.43118	0.794785	0.275	0.159	0.55	0.342
Khdrbs3	0.111	1.43118	1.16427	0.144	0.096	0.38	0.182
Egfl6	0.11	1.41829	0.525472	0.88	0.647	2.607	2.182
Ubl3	0.11	1.41829	0.629747	0.438	0.35	0.832	0.589
Foxp1	0.11	1.41829	0.732116	0.437	0.295	0.913	0.615
Zfp703	0.11	1.41829	0.852614	0.248	0.166	0.467	0.277
Slc1a3	0.11	1.41829	0.949668	0.211	0.14	0.446	0.248
Qk	0.11	1.41829	0.392196	0.753	0.7	1.614	1.362
Slc12a2	0.11	1.41829	0.799802	0.275	0.2	0.535	0.331
Peo1	0.11	1.41829	0.991544	0.13	0.075	0.224	0.117
Ahcyl1	0.109	1.40539	0.524236	0.455	0.398	0.869	0.655
Pla2g12a	0.109	1.40539	0.643023	0.302	0.259	0.61	0.419
Fndc5	0.109	1.40539	0.700162	0.372	0.289	0.812	0.551
Faap20	0.109	1.40539	0.802883	0.262	0.187	0.501	0.308
Cmtm3	0.109	1.40539	0.421157	0.75	0.664	1.638	1.366
Pelo	0.109	1.40539	0.635255	0.377	0.308	0.734	0.513
C1qtnf6	0.109	1.40539	0.433673	0.602	0.56	1.248	1.013
Cd47	0.109	1.40539	0.482238	0.653	0.58	1.384	1.106
Fam204a	0.109	1.40539	0.54358	0.432	0.383	0.849	0.632
Xpr1	0.108	1.3925	0.925599	0.167	0.111	0.335	0.186
Uck2	0.108	1.3925	0.827601	0.215	0.136	0.362	0.215
Kcnk2	0.108	1.3925	0.824436	0.157	0.09	0.334	0.198
Col16a1	0.108	1.3925	0.503611	0.677	0.601	1.622	1.302
Bri3	0.108	1.3925	0.267121	0.892	0.902	2.257	2.05
Iqgap1	0.108	1.3925	0.517052	0.586	0.521	1.245	0.969
Six2	0.108	1.3925	0.907646	0.102	0.056	0.221	0.122
Cfl1	0.108	1.3925	0.273804	0.988	0.977	3.229	2.987
Arid5a	0.107	1.37961	0.882435	0.194	0.135	0.376	0.216
Oser1	0.107	1.37961	0.523035	0.52	0.459	1.057	0.809
Tm4sf1	0.107	1.37961	0.634248	0.548	0.39	1.434	1.068
Gabarapl1	0.107	1.37961	0.618898	0.401	0.317	0.746	0.527
Taldo1	0.107	1.37961	0.371363	0.671	0.624	1.349	1.135
Hmg20b	0.107	1.37961	0.541475	0.489	0.424	0.976	0.735
Hexb	0.107	1.37961	0.629951	0.372	0.31	0.769	0.541
Ttc3	0.107	1.37961	0.327193	0.863	0.836	2.155	1.908
9430020K01Rik	0.107	1.37961	0.854981	0.188	0.12	0.319	0.185
Zzz3	0.106	1.36671	0.535824	0.358	0.319	0.699	0.516
Klhdc10	0.106	1.36671	0.578295	0.434	0.343	0.784	0.569
Adamts9	0.106	1.36671	0.703342	0.33	0.257	0.687	0.459
Ccdc106	0.106	1.36671	0.888237	0.137	0.084	0.251	0.141
Clcn4	0.106	1.36671	0.554142	0.372	0.333	0.742	0.544
Itpripl2	0.106	1.36671	0.696455	0.287	0.223	0.531	0.35
Hivep2	0.106	1.36671	0.587981	0.363	0.32	0.757	0.545
Micu1	0.106	1.36671	0.700246	0.267	0.21	0.502	0.329
Dpy19l1	0.106	1.36671	0.655683	0.33	0.258	0.624	0.426
Gnl1	0.106	1.36671	0.415315	0.489	0.463	0.967	0.779
Adam23	0.105	1.35382	0.908218	0.131	0.086	0.249	0.138
Dclk1	0.105	1.35382	0.547054	0.586	0.449	1.217	0.931
4930579G24Rik	0.105	1.35382	0.887382	0.137	0.093	0.244	0.137
Fzd1	0.105	1.35382	0.821934	0.153	0.096	0.262	0.154
Cdkn1b	0.105	1.35382	0.514077	0.563	0.474	1.134	0.877
Pcsk6	0.105	1.35382	0.801863	0.188	0.116	0.35	0.211
Sobp	0.105	1.35382	0.614185	0.421	0.319	0.82	0.585
Elk3	0.105	1.35382	0.739074	0.239	0.166	0.432	0.274
Palld	0.105	1.35382	0.548047	0.5	0.401	0.978	0.734
Csgalnact1	0.105	1.35382	0.789317	0.168	0.101	0.363	0.221
S1pr3	0.105	1.35382	0.748703	0.279	0.203	0.559	0.358
Prelid1	0.105	1.35382	0.314561	0.83	0.816	1.911	1.687
Sdc2	0.105	1.35382	0.498808	0.505	0.44	1.012	0.782
Bop1	0.105	1.35382	0.930657	0.123	0.084	0.242	0.132
H1f0	0.105	1.35382	0.504218	0.605	0.525	1.336	1.053
Frat2	0.105	1.35382	0.734241	0.269	0.192	0.534	0.344
Fam129a	0.104	1.34093	0.547513	0.517	0.411	1.06	0.801
Dnm3os	0.104	1.34093	0.611682	0.461	0.353	1.065	0.778
Smox	0.104	1.34093	0.781978	0.198	0.141	0.394	0.242
Plcg1	0.104	1.34093	0.784594	0.196	0.142	0.351	0.214
Zfos1	0.104	1.34093	0.355702	0.775	0.761	1.879	1.629
Ngfrap1	0.104	1.34093	0.305442	0.909	0.884	2.279	2.042
Sort1	0.104	1.34093	0.80414	0.16	0.112	0.293	0.175
Hp1bp3	0.104	1.34093	0.359429	0.593	0.579	1.238	1.042
Ccdc102a	0.104	1.34093	0.439316	0.52	0.467	1	0.797
Cmtm4	0.104	1.34093	0.792114	0.17	0.112	0.286	0.172
1190002N15Rik	0.104	1.34093	0.769747	0.218	0.166	0.44	0.274
Lrrc75a	0.104	1.34093	0.783403	0.187	0.135	0.357	0.218
Ubald2	0.104	1.34093	0.596796	0.377	0.306	0.758	0.543
Mfsd11	0.104	1.34093	0.611913	0.252	0.213	0.489	0.338
Sipa1l1	0.104	1.34093	0.805152	0.177	0.123	0.338	0.203
Creld2	0.104	1.34093	0.634025	0.287	0.234	0.548	0.376
Svil	0.104	1.34093	0.41907	0.657	0.603	1.457	1.205
Eif1a	0.104	1.34093	0.339503	0.724	0.7	1.582	1.365
Tram1	0.103	1.32803	0.33206	0.67	0.654	1.399	1.202
Sema4c	0.103	1.32803	0.764834	0.182	0.126	0.325	0.2
Slc40a1	0.103	1.32803	0.766568	0.199	0.132	0.398	0.247
Armcx1	0.103	1.32803	0.552128	0.347	0.297	0.664	0.484
H2afz	0.103	1.32803	0.30346	0.994	0.991	4.265	3.979
Shb	0.103	1.32803	0.708823	0.231	0.172	0.436	0.282
Alkbh2	0.103	1.32803	0.76954	0.173	0.124	0.315	0.193
Fam60a	0.103	1.32803	0.764951	0.122	0.077	0.208	0.126
Wtip	0.103	1.32803	0.440239	0.529	0.482	1.024	0.817
Rnf122	0.103	1.32803	0.780485	0.167	0.121	0.314	0.191
Yap1	0.103	1.32803	0.609378	0.326	0.254	0.585	0.409
Pycr1	0.103	1.32803	0.590791	0.319	0.27	0.652	0.464
Zbtb1	0.103	1.32803	0.518112	0.431	0.368	0.834	0.629
Spsb3	0.103	1.32803	0.745591	0.221	0.155	0.396	0.249
Fzd7	0.102	1.31514	0.793773	0.117	0.079	0.207	0.123
Dsel	0.102	1.31514	0.531666	0.395	0.332	0.752	0.559
Mvb12b	0.102	1.31514	0.876529	0.102	0.068	0.189	0.106
Map7d1	0.102	1.31514	0.377807	0.617	0.592	1.316	1.102
Clstn1	0.102	1.31514	0.59021	0.31	0.262	0.588	0.416
Rbm48	0.102	1.31514	0.801544	0.105	0.067	0.18	0.106
Ccng2	0.102	1.31514	0.683414	0.25	0.176	0.454	0.299
Wsb2	0.102	1.31514	0.496277	0.401	0.34	0.729	0.552
Hipk2	0.102	1.31514	0.691368	0.208	0.152	0.364	0.236
Emp1	0.102	1.31514	0.419307	0.667	0.603	1.521	1.262
Ccdc6	0.102	1.31514	0.564803	0.304	0.255	0.565	0.405
Bmper	0.102	1.31514	0.893488	0.123	0.086	0.269	0.151
Myo1e	0.102	1.31514	0.775686	0.127	0.083	0.232	0.14
Myo6	0.102	1.31514	0.755827	0.181	0.136	0.351	0.218
Pdlim7	0.102	1.31514	0.535141	0.407	0.343	0.785	0.584
Rai14	0.102	1.31514	0.654956	0.215	0.177	0.425	0.284
Ubn1	0.102	1.31514	0.31312	0.63	0.624	1.315	1.136
Fam162a	0.102	1.31514	0.405466	0.668	0.6	1.417	1.177
Sncaip	0.102	1.31514	0.720627	0.193	0.134	0.348	0.221
AI837181	0.102	1.31514	0.694885	0.225	0.174	0.428	0.279
B630019K06Rik	0.101	1.30225	0.74056	0.111	0.071	0.2	0.123
Usp9x	0.101	1.30225	0.317513	0.562	0.561	1.183	1.014
Ddx26b	0.101	1.30225	0.687771	0.119	0.075	0.204	0.13
Ctps2	0.101	1.30225	0.613622	0.233	0.195	0.448	0.308
Setd7	0.101	1.30225	0.754406	0.177	0.13	0.326	0.202
Sfrp2	0.101	1.30225	0.70024	0.468	0.409	1.95	1.466
Tgfbr1	0.101	1.30225	0.572102	0.336	0.267	0.615	0.441
Tle1	0.101	1.30225	0.558149	0.372	0.296	0.696	0.507
Marcksl1	0.101	1.30225	0.333106	0.864	0.817	2.223	1.968
Epb41	0.101	1.30225	0.613633	0.273	0.218	0.506	0.35
Ctbp1	0.101	1.30225	0.311796	0.699	0.674	1.429	1.241
Hmgb1	0.101	1.30225	0.262158	0.966	0.956	2.973	2.747
Wasl	0.101	1.30225	0.311124	0.66	0.634	1.316	1.138
P3h3	0.101	1.30225	0.324019	0.769	0.727	1.641	1.429
2900076A07Rik	0.101	1.30225	0.804179	0.122	0.086	0.233	0.138
Olfml1	0.101	1.30225	0.731426	0.165	0.116	0.303	0.19
Il17rd	0.101	1.30225	0.669175	0.222	0.15	0.362	0.238
Rnaseh2b	0.101	1.30225	0.515099	0.289	0.258	0.562	0.415
Tns3	0.101	1.30225	0.660037	0.267	0.205	0.503	0.338
Lsm11	0.101	1.30225	0.846107	0.105	0.074	0.187	0.107
Hbp1	0.101	1.30225	0.446821	0.511	0.446	0.973	0.771
Bfar	0.101	1.30225	0.367562	0.394	0.383	0.771	0.63
Ldlrad4	0.101	1.30225	0.694964	0.191	0.138	0.347	0.224
Ric1	0.101	1.30225	0.552732	0.34	0.269	0.607	0.44
Rrs1	0.1	1.28935	0.535027	0.347	0.289	0.659	0.485
D1Ertd622e	0.1	1.28935	0.765225	0.11	0.071	0.2	0.121
Kdm5b	0.1	1.28935	0.313164	0.796	0.769	1.83	1.612
Cdc42bpa	0.1	1.28935	0.505526	0.349	0.309	0.695	0.522
Ptpn14	0.1	1.28935	0.719122	0.153	0.104	0.267	0.168
Brd3	0.1	1.28935	0.326148	0.63	0.6	1.282	1.099
Cpxm1	0.1	1.28935	0.433506	0.569	0.524	1.296	1.055
Mageh1	0.1	1.28935	0.398071	0.539	0.507	1.134	0.931
Slc39a1	0.1	1.28935	0.450216	0.466	0.452	1.022	0.811
Grhpr	0.1	1.28935	0.4918	0.37	0.317	0.681	0.515
Scmh1	0.1	1.28935	0.525776	0.282	0.263	0.581	0.427
Ptpn12	0.1	1.28935	0.621874	0.21	0.173	0.38	0.258
Ttyh3	0.1	1.28935	0.539804	0.35	0.284	0.644	0.472
Cd9	0.1	1.28935	0.351256	0.785	0.619	2.179	1.913
Tmem238	0.1	1.28935	0.748068	0.167	0.124	0.317	0.197
Adam9	0.1	1.28935	0.670807	0.177	0.133	0.308	0.201
Mbnl2	0.1	1.28935	0.321686	0.796	0.76	1.865	1.639
Dennd4a	0.1	1.28935	0.783555	0.123	0.085	0.217	0.13
Wdr82	0.1	1.28935	0.539933	0.335	0.283	0.613	0.448
Rnf187	0.1	1.28935	0.285546	0.745	0.732	1.571	1.388
Usp22	0.1	1.28935	0.45041	0.41	0.358	0.761	0.593
