# Supplementary material for: Cellular taxonomy of Hic1+ mesenchymal progenitor derivatives in the limb: from embryo to adult
Source: Nat Commun. 2022 Aug 25;13:4989. doi: 10.1038/s41467-022-32695-1 (PMC9411605; doi:10.1038/s41467-022-32695-1)
Supplement: Supplementary file 7 — Source Data [file 41467_2022_32695_MOESM7_ESM.xlsx]

## Sheet: Figure 3e
Timepoint	FPs (1)	Fibroblasts (2)	Mitotic Cells (3)	MPs (4 +7)	Chondrocytes (5)	DFs (6)	Tenocytes (8)	Pericytes (9)
E11.5	0.0235793	0	24.0209	32.4863	0	0	0	0.819672
E12.5	2.21646	0.122485	20.6266	61.5356	0.456781	0.551268	0	1.0929
E13.5	36.2061	2.64217	20.2909	5.28336	44.2375	10.8049	10.5305	1.36612
E14.5	49.0922	15.958	17.0645	0.694698	21.3633	39.3238	35.3919	7.65027
E16.5	12.4617	81.2773	17.997	0	33.9424	49.3201	54.0776	89.071

## Sheet: Figure 5d
Time_point	Fibro	MP 1	MP 2	Teno	Chon	DFs
E12.5	0.377736	8.92596	97.0418	0.347428	11.4568	4.77849
E14.5	12.3574	85.023	2.95818	52.3457	43.0411	36.8399
E16.5	87.2648	6.05108	0	47.3069	45.5021	58.3816

## Sheet: Figure 8k
Sample ID	Fibroblasts	Tenocytes	Pericytes	VSMCs	SMCPs	PnCs
Adult Chase	60.9867	68.251	46.837	5.73066	33.5526	18.9427
Embryonic Chase	39.0133	31.749	53.163	94.2693	66.4474	81.0573

## Sheet: Figure 9e
Sample	Embryo	Embryo	Embryo	Embryo	Embryo	Embryo	Embryo	Embryo	Embryo	Embryo	Embryo	Embryo	Adult	Adult	Adult	Adult	Adult	Adult	Adult	Adult	Adult	Adult	Adult	Adult	Adult	Adult	Adult	Adult	Adult	Adult	Adult	Adult	Adult	Adult	Adult
D0	124	127	114	103	129	113	132	131	166	169	108	142	249	268	220	298	246	366	328	337	311
D3	377	421	466	387	404	395	526	456	514	432	406	388	884	674	756	912	739	712	651	648	936
D14	229	177	258	146	141	171	218	289	275	220	233	122	204	187	335	416	359	174	312	267	273	330	332	322	519	451	257	290	336	607	443	449	476	448	449

## Sheet: Supplementary Figure 1b
Sample		E11.5 - rep1	E11.5 - rep2	E11.5 - rep3	E10.5
section5 proximal limb		5022.96	6139.68	6438.96	111.156
section4		2620.2	3644.35	3424.62
section3		824.352	1036.18	903.935	129.987
section2		223.568	243.847	424.249
section1 distal limb		100.001	157.114	357.737	100.034

## Sheet: Supplementary Figure 1i
Embryonic Day	Rep1	Rep2	Rep3	Rep4	Rep5	Rep6	Rep7	Rep8	Rep9
11.5	0.24	0.17	0.56	0.61	0.44	0.57	0.45	0.62	0.56
12.5	6.75	6.5	6.52	4.67	4.54
13.5	11.1	11.3	13.9
14.5	26.6	27.1	26.1

## Sheet: Supplementary Figure 1j
Embryonic Day	11.5	11.5	11.5	11.5	12.5	12.5	12.5	12.5	12.5	12.5	13.5	13.5	13.5	13.5	13.5	13.5	14.5	14.5	14.5	14.5	14.5	14.5
%Tom+EdU+ / %Tom+	35	38	37	41	44	45	45	43	47	47	25	23	25	29	31	31	27	25	26	22	24	23

## Sheet: Supplementary Figure 3g
Cluster ID	Proximal	Distal	Proximal	Distal
Fibroblasts 1	2396	3302	42.0498	57.9502
Fibroblasts 2	2841	873	76.4943	23.5057
Dermal Fibroblasts	1342	1881	41.6382	58.3618
Chondro	1078	655	62.2043	37.7957
Mitotic cells	1045	551	65.4762	34.5238
Tenocytes	546	475	53.477	46.523
Pericytes	27	21	56.25	43.75
